# Supplementary material for: On the origin of euphyllophyte roots: hypotheses from an Early Devonian Psilophyton
Source: Ann Bot. 2025 Jun 13;137(6):1689–708. doi: 10.1093/aob/mcaf121 (PMC13274986; doi:10.1093/aob/mcaf121)
Supplement: mcaf121_Supplementary_Data [file mcaf121_supplementary_data.zip]

Archive with 2 entries (2 files):
- DoranTomescu2024_SupplementaryTable1.xlsx
- DoranTomescu2024_SupplementaryTable2.docx
