# Supplementary material for: On the origin of euphyllophyte roots: hypotheses from an Early Devonian Psilophyton
Source: Ann Bot. 2025 Jun 13;137(6):1689–708. doi: 10.1093/aob/mcaf121 (PMC13274986; doi:10.1093/aob/mcaf121)
Supplement: mcaf121_Supplementary_Data [file mcaf121_supplementary_data.zip › DoranTomescu2024_SupplementaryTable1.xlsx]

## Sheet: Sheet1
Axis	Surface	Emergence size at base (mm)	Completeness	Spine total length (mm)	Simple/complex	Emergence thickness at 1mm from base (mm)	Emergence thickness at tip (µm)	Emergence tip length <330 µm diameter (mm)	Attitude	Emergence curvature
Axis 1	upper	1.485	complete	4.455	simple	0.66	33	1.32	basally curved	present
Axis 1	upper	1.155	incomplete	2.97	simple	0.825	99	0.891	basally curved	absent
Axis 1	lower	0.891	complete	3.795	simple	0.462	33	0.396	basally curved	present
Axis 1	upper	0.99	incomplete	4.29	complex	0.66	99	0.33	basally curved	absent
Axis 1	lower	1.254	complete	3.3	simple	0.825	132	0.033	basally curved	present
Axis 1	lower	0.33	incomplete	0.495	simple	0	0	0	basally curved	absent
Axis 1	lower	1.32	incomplete	2.31	simple	0.213	132	0	basally curved	absent
Axis 1	lower	0.495	incomplete	0.99	simple	0.165	165	0	basally curved	absent
Axis 1	upper	1.056	complete	4.884	simple	0.495	33	1.65	horizontal	present
Axis 1	lower	1.155	incomplete	3.234	simple	0.495	231	1.32	horizontal	absent
Axis 1	upper	1.65	incomplete	5.511	simple	0.66	66	0.99	horizontal	absent
Axis 1	upper	1.32	incomplete	3.63	simple	0.396	66	0.825	horizontal	absent
Axis 1	upper	0.66	complete	3.3	simple	0.33	66	0.825	horizontal	present
Axis 1	upper	0.33	complete	0.792	simple	0	33	0.792	horizontal	present
Axis 1	upper	0.825	incomplete	1.98	simple	0.396	99	0.561	horizontal	absent
Axis 1	upper	0.825	incomplete	2.97	simple	0.231	165	0.561	horizontal	absent
Axis 1	lower	0.99	incomplete	3.63	simple	0.495	198	0.33	horizontal	absent
Axis 1	lower	0.99	complete	1.485	simple	0.132	66	0.165	horizontal	present
Axis 1	upper	1.32	incomplete	3.465	simple	0.396	198	0.033	horizontal	absent
Axis 1	lower	0.99	incomplete	1.98	simple	0.297	0	0	horizontal	absent
Axis 1	upper	0.165	incomplete	0.33	simple	0	0	0	horizontal	absent
Axis 1	lower	1.32	incomplete	3.3	simple	0.792	264	1.65	apically curved	present
Axis 1	upper	0.825	complete	3.96	complex	0.429	16.5	1.485	apically curved	present
Axis 1	lower	0.66	incomplete	2.904	simple	0.396	330	1.32	apically curved	absent
Axis 1	upper	0.33	complete	1.32	simple	0.165	66	1.32	apically curved	present
Axis 1	upper	0.594	complete	1.485	simple	0.132	33	1.155	apically curved	present
Axis 1	upper	0.396	complete	1.155	simple	0.33	33	1.155	apically curved	present
Axis 1	upper	0.33	complete	1.155	simple	0.33	16.5	1.155	apically curved	present
Axis 1	upper	0.33	complete	1.155	simple	0.33	16.5	1.155	apically curved	present
Axis 1	upper	0.396	complete	0.99	simple	0.33	66	0.99	apically curved	absent
Axis 1	upper	0.264	complete	0.99	simple	0.165	33	0.99	apically curved	present
Axis 1	upper	0.264	complete	0.726	simple	0	33	0.726	apically curved	present
Axis 1	upper	0.33	complete	0.726	simple	0	33	0.726	apically curved	present
Axis 1	lower	0.495	complete	1.98	simple	0.099	33	0.66	apically curved	present
Axis 1	upper	0.561	complete	1.32	simple	0.132	132	0.66	apically curved	present
Axis 1	upper	1.122	complete	1.65	simple	0.165	16.5	0.66	apically curved	present
Axis 1	upper	0.33	complete	0.66	simple	0.33	33	0.66	apically curved	present
Axis 1	lower	1.485	complete	3.96	simple	0.495	132	0.495	apically curved	present
Axis 1	lower	1.65	complete	3.795	simple	0.495	33	0.033	apically curved	present
Axis 1	upper	0.825	incomplete	2.97	complex	0.99	0	0	apically curved	absent
Axis 1	lower	0.594	incomplete	0.99	simple	0.165	0	0	apically curved	absent
Axis 1	lower	0.99	incomplete	0.495	simple	0	0	0	apically curved	absent
Axis 1	lower	0.792	incomplete	2.64	simple	0	0	0	apically curved	absent
Axis 1	lower	1.254	incomplete	1.65	simple	0.165	0	0	apically curved	absent
Axis 1	lower	1.155	incomplete	1.32	simple	0.264	0	0	apically curved	absent
Axis 1	lower	0.66	incomplete	1.584	simple	0.33	0	0	apically curved	absent
Axis 1	lower	0.495	incomplete	1.32	simple	0.264	0	0	apically curved	absent
Axis 1	lower	1.155	incomplete	1.155	simple	0.165	0	0	apically curved	absent
Axis 1	lower	0.99	incomplete	1.98	simple	0.33	0	0	apically curved	absent
Axis 1	lower	0.165	incomplete	0.33	simple	0	0	0	apically curved	absent
Axis 1	upper	1.32	incomplete	0.33	simple	0.495	0	0	apically curved	absent
Axis 1	upper	1.32	incomplete	2.97	simple	0.495	0	0	apically curved	absent
Axis 1	upper	1.32	incomplete	2.97	simple	0.363	0	0	apically curved	absent
Axis 1	lower	0.99	complete	1.485	simple	0.231	132	0	apically curved	present
Axis 1	lower	1.155	incomplete	3.3	simple	0.561	0	0	apically curved	present
Axis 10	upper	0.66	incomplete	1.98	simple	0.33	0	1.155	basally curved	present
Axis 10	upper	0.396	complete	1.485	simple	0.099	66	0.825	basally curved	present
Axis 10	upper	0.66	incomplete	0.33	simple	0.33	0	0	basally curved	absent
Axis 10	upper	0.825	incomplete	0.99	simple	0.33	0	0	basally curved	present
Axis 10	upper	0.66	incomplete	1.32	simple	0.33	0	0	basally curved	present
Axis 10	upper	0.33	incomplete	0.165	simple	0.33	0	0	basally curved	present
Axis 10	upper	0.33	incomplete	0.495	simple	0.33	0	0	basally curved	present
Axis 10	upper	0.66	incomplete	1.32	simple	0.264	0	0	basally curved	present
Axis 10	upper	0.495	incomplete	0.825	simple	0.33	0	0	basally curved	present
Axis 10	upper	0.33	incomplete	0.33	simple	0.33	0	0	basally curved	present
Axis 10	lower	1.155	incomplete	3.63	simple	0.33	0	2.475	horizontal	present
Axis 10	lower	0.825	complete	3.135	simple	0.33	66	2.31	horizontal	present
Axis 10	lower	0.99	complete	2.97	simple	0.396	33	2.31	horizontal	present
Axis 10	lower	0.33	incomplete	1.65	simple	0.165	99	1.65	horizontal	present
Axis 10	lower	0.66	incomplete	2.145	simple	0.33	0	1.65	horizontal	present
Axis 10	lower	0.66	complete	1.98	simple	0.165	33	1.485	horizontal	present
Axis 10	lower	0.495	incomplete	1.815	simple	0.33	0	1.485	horizontal	present
Axis 10	lower	0.396	incomplete	1.815	simple	0.231	0	1.386	horizontal	present
Axis 10	lower	0.495	incomplete	1.65	simple	0.198	99	1.32	horizontal	absent
Axis 10	upper	0.495	complete	1.65	simple	0.165	66	1.32	horizontal	present
Axis 10	upper	0.396	incomplete	1.485	simple	0.099	66	1.32	horizontal	present
Axis 10	lower	0.33	complete	1.815	simple	0.165	66	1.155	horizontal	present
Axis 10	lower	0.66	incomplete	1.32	simple	0.165	0	1.155	horizontal	present
Axis 10	lower	0.825	incomplete	1.65	simple	0.33	132	0.99	horizontal	absent
Axis 10	lower	0.66	incomplete	1.32	simple	0.198	0	0.99	horizontal	absent
Axis 10	lower	0.495	complete	1.716	simple	0.165	33	0.495	horizontal	present
Axis 10	lower	0.462	incomplete	0.99	simple	0.066	66	0	horizontal	absent
Axis 10	lower	0.66	incomplete	0.99	simple	0.198	198	0	horizontal	absent
Axis 10	lower	0.66	incomplete	0.825	simple	0.33	0	0	horizontal	absent
Axis 10	lower	0.66	incomplete	1.155	simple	0.33	0	0	horizontal	absent
Axis 10	lower	0.33	incomplete	0.495	simple	0.33	0	0	horizontal	absent
Axis 10	lower	0.825	incomplete	0.33	simple	0.33	0	0	horizontal	absent
Axis 10	lower	0.132	incomplete	0.165	simple	0.132	0	0	horizontal	absent
Axis 10	lower	0.33	incomplete	0.165	simple	0.33	0	0	horizontal	absent
Axis 10	upper	0.165	incomplete	0.33	simple	0.165	0	0	horizontal	absent
Axis 10	upper	0.66	incomplete	0.165	simple	0.33	0	0	horizontal	absent
Axis 10	upper	0.495	incomplete	0.33	simple	0.33	0	0	horizontal	absent
Axis 10	upper	0.495	incomplete	0.495	simple	0.33	0	0	horizontal	absent
Axis 10	upper	0.33	complete	0.66	simple	0.099	99	0	horizontal	present
Axis 10	lower	1.32	incomplete	1.65	simple	0.33	330	0	horizontal	present
Axis 10	lower	0.66	incomplete	0.99	simple	0.132	0	0	horizontal	present
Axis 10	lower	0.66	incomplete	1.32	simple	0.165	0	0	horizontal	present
Axis 10	lower	0.99	incomplete	1.65	simple	0.264	0	0	horizontal	present
Axis 10	upper	0.495	incomplete	1.65	simple	0.165	0	0	horizontal	present
Axis 10	upper	0.33	incomplete	2.64	simple	0.33	0	2.64	apically curved	present
Axis 10	upper	0.33	incomplete	2.64	simple	0.33	0	2.64	apically curved	present
Axis 10	lower	0.825	complete	2.97	simple	0.495	33	1.65	apically curved	present
Axis 10	lower	0.825	complete	2.145	simple	0.33	33	1.485	apically curved	present
Axis 10	lower	0.264	complete	1.089	simple	0.066	33	0	apically curved	present
Axis 10	lower	0.66	incomplete	1.98	simple	0.363	0	0.66	apically curved	present
Axis 10	lower	0.66	complete	1.155	simple	0.132	66	0.495	apically curved	present
Axis 10	lower	0.825	incomplete	0.66	simple	0.33	0	0	apically curved	absent
Axis 10	lower	0.429	incomplete	0.495	simple	0.33	0	0	apically curved	absent
Axis 10	lower	0.33	incomplete	0.165	simple	0.33	0	0	apically curved	absent
Axis 10	lower	0.825	incomplete	0.66	simple	0.33	0	0	apically curved	absent
Axis 10	upper	0.33	incomplete	0.99	simple	0.33	0	0	apically curved	absent
Axis 10	upper	0.495	incomplete	0.165	simple	0.33	0	0	apically curved	absent
Axis 10	lower	0.33	complete	3.3	complex	0.33	33	0	apically curved	present
Axis 10	lower	0.33	incomplete	0.33	simple	0.33	0	0	apically curved	present
Axis 11	upper	0.495	complete	2.31	simple	0.231	66	0	basally curved	present
Axis 11	upper	0.825	incomplete	0.99	simple	0.198	0	0	basally curved	present
Axis 11	upper	0.33	incomplete	0.33	simple	0.33	0	0	basally curved	present
Axis 11	upper	0.33	complete	0.33	simple	0.132	33	0	horizontal	absent
Axis 11	lower	0.66	incomplete	0.33	simple	0.33	0	0	horizontal	absent
Axis 11	lower	0.33	incomplete	0.165	simple	0.33	0	0	horizontal	absent
Axis 11	lower	0.33	incomplete	0.165	simple	0.33	0	0	horizontal	absent
Axis 11	lower	0.495	incomplete	0.165	simple	0.33	0	0	horizontal	absent
Axis 11	lower	0.495	incomplete	0.33	simple	0.33	0	0	horizontal	absent
Axis 11	lower	0.66	incomplete	0.33	simple	0.33	0	0	horizontal	absent
Axis 11	lower	0.33	incomplete	0.33	simple	0.33	0	0	horizontal	absent
Axis 11	lower	0.165	incomplete	0.33	simple	0.165	0	0	horizontal	absent
Axis 11	upper	0.33	incomplete	0.33	simple	0.33	0	0	horizontal	absent
Axis 11	upper	0.33	incomplete	0.33	simple	0.33	0	0	horizontal	absent
Axis 11	upper	0.33	incomplete	0.33	simple	0.33	0	0	horizontal	absent
Axis 11	upper	0.33	incomplete	0.66	simple	0.33	0	0	horizontal	absent
Axis 11	upper	0.66	incomplete	0.165	simple	0.33	0	0	horizontal	absent
Axis 11	lower	0.66	complete	0.825	simple	0.33	66	0	horizontal	present
Axis 11	lower	0.495	incomplete	0.66	simple	0.33	0	0	horizontal	present
Axis 11	lower	0.99	incomplete	1.98	simple	0.33	132	0	horizontal	present
Axis 11	lower	0.495	incomplete	0.99	simple	0.066	0	0	horizontal	present
Axis 11	lower	0.264	incomplete	0.33	simple	0.165	0	0	horizontal	present
Axis 11	upper	0.33	incomplete	0.33	simple	0.33	0	0	horizontal	present
Axis 11	lower	0.495	complete	0.33	simple	0.33	33	0	apically curved	absent
Axis 11	lower	0.33	incomplete	0.165	simple	0.33	0	0	apically curved	absent
Axis 11	lower	0.33	incomplete	0.165	simple	0.33	0	0	apically curved	absent
Axis 11	upper	0.33	incomplete	0.66	simple	0.33	0	0	apically curved	absent
Axis 12	upper	0.33	incomplete	2.97	simple	0.33	0	2.97	basally curved	present
Axis 12	lower	0.33	incomplete	0.33	simple	0.165	0	0	basally curved	absent
Axis 12	lower	0.66	incomplete	1.155	simple	0.198	0	0	basally curved	absent
Axis 12	upper	0.33	incomplete	0.66	simple	0.165	0	0	basally curved	absent
Axis 12	upper	0.33	incomplete	1.65	simple	0.132	0	0	basally curved	present
Axis 12	lower	0.33	complete	2.145	simple	0.165	33	1.815	horizontal	present
Axis 12	lower	0.33	incomplete	1.65	simple	0.132	0	1.65	horizontal	absent
Axis 12	lower	0.495	incomplete	1.65	simple	0.099	66	1.485	horizontal	present
Axis 12	lower	0.495	incomplete	1.485	simple	0.165	132	1.32	horizontal	present
Axis 12	lower	0.66	incomplete	1.815	simple	0.165	132	1.32	horizontal	present
Axis 12	lower	0.33	incomplete	1.155	simple	0.165	0	0.99	horizontal	present
Axis 12	lower	0.099	complete	0.825	simple	0.033	33	0.825	horizontal	present
Axis 12	upper	0.33	complete	0.825	simple	0.066	33	0.825	horizontal	present
Axis 12	lower	0.99	incomplete	1.98	simple	0.495	0	0.825	horizontal	present
Axis 12	lower	0.495	incomplete	0.99	simple	0.165	0	0.66	horizontal	absent
Axis 12	lower	0.66	incomplete	0.99	simple	0.231	0	0.495	horizontal	absent
Axis 12	upper	0.99	incomplete	2.475	simple	0.396	0	0.495	horizontal	present
Axis 12	lower	1.155	incomplete	1.98	simple	0.594	0	0.33	horizontal	absent
Axis 12	lower	0.495	incomplete	3.96	simple	0.495	0	0.165	horizontal	absent
Axis 12	lower	0.99	incomplete	1.65	complex	0.165	0	0	horizontal	absent
Axis 12	upper	0.99	incomplete	1.65	complex	0.33	0	0	horizontal	absent
Axis 12	lower	0.099	complete	0.165	simple	0.033	66	0	horizontal	absent
Axis 12	lower	0.495	complete	0.825	simple	0.33	165	0	horizontal	absent
Axis 12	lower	0.231	complete	0.396	simple	0.033	33	0	horizontal	absent
Axis 12	upper	0.264	complete	0.495	simple	0.132	33	0	horizontal	absent
Axis 12	upper	0.33	complete	1.98	simple	0.495	99	0	horizontal	absent
Axis 12	upper	0.33	complete	0.99	simple	0.099	99	0	horizontal	absent
Axis 12	upper	0.165	complete	0.693	simple	0.033	33	0	horizontal	absent
Axis 12	upper	0.165	complete	0.693	simple	0.033	33	0	horizontal	absent
Axis 12	lower	0.33	incomplete	0.495	simple	0.33	0	0	horizontal	absent
Axis 12	lower	0.99	incomplete	0.165	simple	0.33	0	0	horizontal	absent
Axis 12	lower	0.66	incomplete	0.33	simple	0.33	0	0	horizontal	absent
Axis 12	lower	0.495	incomplete	0.165	simple	0.099	0	0	horizontal	absent
Axis 12	lower	0.33	incomplete	0.825	simple	0.165	0	0	horizontal	absent
Axis 12	lower	0.825	incomplete	0.99	simple	0.132	0	0	horizontal	absent
Axis 12	lower	0.33	incomplete	1.551	simple	0.099	0	0	horizontal	absent
Axis 12	lower	0.495	incomplete	0.33	simple	0.33	0	0	horizontal	absent
Axis 12	lower	0.66	incomplete	0.825	simple	0.33	0	0	horizontal	absent
Axis 12	lower	0.396	incomplete	0.825	simple	0.33	0	0	horizontal	absent
Axis 12	lower	0.33	incomplete	0.165	simple	0.165	0	0	horizontal	absent
Axis 12	lower	0.825	incomplete	0.825	simple	0.33	0	0	horizontal	absent
Axis 12	lower	0.165	incomplete	0.165	simple	0.066	0	0	horizontal	absent
Axis 12	lower	0.165	incomplete	0.165	simple	0.099	0	0	horizontal	absent
Axis 12	lower	0.165	incomplete	0.165	simple	0.099	0	0	horizontal	absent
Axis 12	lower	0.165	incomplete	0.165	simple	0.099	0	0	horizontal	absent
Axis 12	lower	0.264	incomplete	0.99	simple	0.165	0	0	horizontal	absent
Axis 12	lower	0.66	incomplete	0.99	simple	0.33	0	0	horizontal	absent
Axis 12	lower	0.264	incomplete	0.165	simple	0.066	0	0	horizontal	absent
Axis 12	lower	0.165	incomplete	0.495	simple	0.066	0	0	horizontal	absent
Axis 12	lower	0.495	incomplete	0.495	simple	0.264	0	0	horizontal	absent
Axis 12	lower	0.165	incomplete	0.33	simple	0.033	0	0	horizontal	absent
Axis 12	lower	0.165	incomplete	0.33	simple	0.033	0	0	horizontal	absent
Axis 12	lower	0.165	incomplete	0.33	simple	0.033	0	0	horizontal	absent
Axis 12	lower	0.495	incomplete	0.33	simple	0.33	0	0	horizontal	absent
Axis 12	lower	0.99	incomplete	1.65	simple	0.66	0	0	horizontal	absent
Axis 12	lower	0.33	incomplete	0.66	simple	0.33	0	0	horizontal	absent
Axis 12	lower	0.99	incomplete	1.65	simple	0.33	0	0	horizontal	absent
Axis 12	upper	0.495	incomplete	0.495	simple	0.165	0	0	horizontal	absent
Axis 12	upper	0.33	incomplete	0.99	simple	0.33	0	0	horizontal	absent
Axis 12	upper	0.825	incomplete	0.825	simple	0.495	0	0	horizontal	absent
Axis 12	upper	0.33	incomplete	0.33	simple	0.264	0	0	horizontal	absent
Axis 12	upper	0.33	incomplete	0.825	simple	0.165	0	0	horizontal	absent
Axis 12	upper	0.33	incomplete	0.33	simple	0.33	0	0	horizontal	absent
Axis 12	upper	0.165	incomplete	0.33	simple	0.033	0	0	horizontal	absent
Axis 12	upper	0.33	incomplete	0.33	simple	0.33	0	0	horizontal	absent
Axis 12	upper	0.825	incomplete	0.825	simple	0.33	0	0	horizontal	absent
Axis 12	upper	0.495	incomplete	0.66	simple	0.33	0	0	horizontal	absent
Axis 12	upper	0.33	incomplete	0.561	simple	0.33	0	0	horizontal	absent
Axis 12	upper	0.165	incomplete	0.165	simple	0.033	0	0	horizontal	absent
Axis 12	upper	0.66	incomplete	1.815	simple	0.33	0	0	horizontal	absent
Axis 12	lower	0.132	complete	0.363	simple	0.132	66	0	horizontal	present
Axis 12	lower	0.33	complete	1.65	simple	0.132	66	0	horizontal	present
Axis 12	lower	0.33	complete	1.155	simple	0.099	49.5	0	horizontal	present
Axis 12	lower	0.264	complete	1.65	simple	0.099	33	0	horizontal	present
Axis 12	lower	0.66	complete	2.145	simple	0.198	49.5	0	horizontal	present
Axis 12	lower	0.495	complete	2.97	simple	0.198	49.5	0	horizontal	present
Axis 12	lower	0.66	complete	1.485	simple	0.231	33	0	horizontal	present
Axis 12	lower	0.66	complete	3.63	simple	0.264	33	0	horizontal	present
Axis 12	upper	0.297	complete	0.759	simple	0.033	33	0	horizontal	present
Axis 12	upper	0.495	complete	1.98	simple	0.099	33	0	horizontal	present
Axis 12	upper	0.33	complete	0.99	simple	0.033	33	0	horizontal	present
Axis 12	upper	0.165	complete	0.33	simple	0.033	33	0	horizontal	present
Axis 12	upper	0.165	complete	0.825	simple	0.033	66	0	horizontal	present
Axis 12	lower	0.33	incomplete	0.33	simple	0.165	0	0	horizontal	present
Axis 12	lower	0.99	incomplete	3.3	simple	0.33	99	0	horizontal	present
Axis 12	lower	0.33	incomplete	1.32	simple	0.165	0	0	horizontal	present
Axis 12	lower	0.495	incomplete	1.155	simple	0.165	0	0	horizontal	present
Axis 12	lower	0.495	incomplete	0.495	simple	0.33	0	0	horizontal	present
Axis 12	lower	0.33	incomplete	1.485	simple	0.33	0	0	horizontal	present
Axis 12	lower	0.33	incomplete	1.485	simple	0.33	0	0	horizontal	present
Axis 12	lower	0.33	incomplete	1.65	simple	0.132	0	0	horizontal	present
Axis 12	lower	0.165	incomplete	0.165	simple	0.033	0	0	horizontal	present
Axis 12	lower	0.165	incomplete	0.495	simple	0.033	0	0	horizontal	present
Axis 12	lower	0.33	incomplete	0.825	simple	0.33	0	0	horizontal	present
Axis 12	lower	0.165	incomplete	0.165	simple	0.033	0	0	horizontal	present
Axis 12	upper	0.495	incomplete	2.145	simple	0.33	0	0	horizontal	present
Axis 12	upper	0.66	incomplete	1.155	simple	0.264	0	0	horizontal	present
Axis 12	upper	0.33	incomplete	0.66	simple	0.33	0	0	horizontal	present
Axis 12	upper	0.99	incomplete	0.825	simple	0.33	0	0	horizontal	present
Axis 12	upper	0.165	incomplete	0.495	simple	0.033	0	0	horizontal	present
Axis 12	upper	0.66	incomplete	0.99	simple	0.33	0	0	horizontal	present
Axis 12	upper	0.33	incomplete	1.155	simple	0.165	0	0	horizontal	present
Axis 12	upper	0.99	incomplete	2.64	simple	0.33	0	0	horizontal	present
Axis 12	upper	0.99	incomplete	2.145	simple	0.33	0	0	horizontal	present
Axis 12	upper	0.66	incomplete	2.31	simple	0.33	0	0	horizontal	present
Axis 12	upper	0.495	incomplete	2.97	simple	0.33	0	0	horizontal	present
Axis 12	upper	0.99	incomplete	1.155	simple	0.33	0	0	horizontal	present
Axis 12	upper	0.825	incomplete	1.815	simple	0.33	0	0	horizontal	present
Axis 12	upper	0.99	incomplete	1.98	simple	0.33	0	0	horizontal	present
Axis 12	lower	0.33	incomplete	3.3	simple	0.33	0	3.3	apically curved	present
Axis 12	lower	0.396	complete	3.96	simple	0.33	66	2.97	apically curved	absent
Axis 12	lower	0.66	complete	3.63	simple	0.33	33	2.97	apically curved	present
Axis 12	lower	0.429	complete	3.96	simple	0.396	33	2.97	apically curved	present
Axis 12	lower	0.33	complete	2.97	simple	0.165	33	2.97	apically curved	present
Axis 12	lower	0.33	complete	3.795	simple	0.33	33	2.64	apically curved	present
Axis 12	lower	0.66	complete	3.96	simple	0.33	33	2.64	apically curved	present
Axis 12	lower	0.165	complete	2.475	simple	0.165	33	2.475	apically curved	present
Axis 12	lower	0.264	complete	2.31	simple	0.165	33	2.31	apically curved	present
Axis 12	lower	0.66	incomplete	3.3	simple	0.33	99	2.31	apically curved	present
Axis 12	lower	0.33	complete	2.145	simple	0.132	66	2.145	apically curved	present
Axis 12	lower	0.495	incomplete	3.96	simple	0.396	0	1.98	apically curved	present
Axis 12	lower	0.264	incomplete	1.815	simple	0.165	0	1.815	apically curved	present
Axis 12	lower	0.297	incomplete	1.716	simple	0.165	99	1.716	apically curved	present
Axis 12	lower	0.33	complete	1.65	simple	0.165	66	1.65	apically curved	absent
Axis 12	lower	0.66	complete	2.145	simple	0.33	33	1.65	apically curved	absent
Axis 12	lower	0.165	incomplete	1.65	simple	0.099	0	1.65	apically curved	present
Axis 12	lower	0.66	incomplete	1.98	simple	0.099	33	1.65	apically curved	present
Axis 12	lower	1.32	incomplete	3.795	complex	0.495	99	1.485	apically curved	absent
Axis 12	lower	0.99	incomplete	1.98	simple	0.66	0	1.485	apically curved	present
Axis 12	lower	0.33	incomplete	1.98	simple	0.231	66	1.485	apically curved	present
Axis 12	lower	0.66	incomplete	1.98	simple	0.165	0	1.32	apically curved	absent
Axis 12	lower	0.165	complete	1.32	simple	0.099	66	1.32	apically curved	present
Axis 12	lower	0.66	incomplete	1.65	simple	0.33	165	1.32	apically curved	present
Axis 12	lower	0.594	incomplete	2.31	simple	0.33	132	1.32	apically curved	present
Axis 12	lower	1.32	incomplete	1.815	simple	0.33	0	1.32	apically curved	present
Axis 12	lower	1.155	incomplete	2.475	simple	0.396	0	1.32	apically curved	present
Axis 12	lower	0.495	incomplete	1.485	simple	0.231	66	1.32	apically curved	present
Axis 12	lower	0.495	incomplete	1.65	simple	0.165	0	1.155	apically curved	absent
Axis 12	lower	0.33	complete	1.155	simple	0.066	66	1.155	apically curved	present
Axis 12	lower	0.495	incomplete	1.815	simple	0.165	0	1.155	apically curved	present
Axis 12	lower	0.825	incomplete	1.65	simple	0.264	0	0.825	apically curved	present
Axis 12	lower	0.825	incomplete	1.65	simple	0.264	0	0.825	apically curved	present
Axis 12	lower	0.165	complete	0.66	simple	0.165	66	0.66	apically curved	present
Axis 12	lower	0.33	incomplete	0.66	simple	0.165	0	0.66	apically curved	present
Axis 12	lower	0.132	complete	0.495	simple	0.132	99	0.495	apically curved	present
Axis 12	lower	0.99	incomplete	1.485	simple	0.594	0	0.165	apically curved	absent
Axis 12	lower	0.495	complete	0.99	complex	0.033	33	0	apically curved	absent
Axis 12	lower	0.33	complete	1.155	simple	0.066	33	0	apically curved	absent
Axis 12	lower	0.297	complete	0.33	simple	0.066	99	0	apically curved	absent
Axis 12	upper	0.165	complete	0.495	simple	0.033	66	0	apically curved	absent
Axis 12	lower	0.66	incomplete	0.33	simple	0.33	0	0	apically curved	absent
Axis 12	lower	0.165	incomplete	0.165	simple	0.165	0	0	apically curved	absent
Axis 12	lower	0.165	incomplete	0.165	simple	0.165	0	0	apically curved	absent
Axis 12	lower	0.165	incomplete	0.825	simple	0.165	0	0	apically curved	absent
Axis 12	lower	0.495	incomplete	0.495	simple	0.33	0	0	apically curved	absent
Axis 12	lower	0.66	incomplete	0.165	simple	0.33	0	0	apically curved	absent
Axis 12	lower	0.825	incomplete	0.99	simple	0.33	0	0	apically curved	absent
Axis 12	lower	0.165	incomplete	0.66	simple	0.165	0	0	apically curved	absent
Axis 12	lower	0.165	incomplete	0.33	simple	0.165	0	0	apically curved	absent
Axis 12	lower	0.66	incomplete	0.66	simple	0.33	0	0	apically curved	absent
Axis 12	lower	0.396	incomplete	0.66	simple	0.264	0	0	apically curved	absent
Axis 12	lower	0.33	incomplete	0.33	simple	0.264	0	0	apically curved	absent
Axis 12	lower	0.33	incomplete	0.33	simple	0.264	0	0	apically curved	absent
Axis 12	lower	0.33	incomplete	0.33	simple	0.264	0	0	apically curved	absent
Axis 12	lower	0.495	incomplete	0.33	simple	0.33	0	0	apically curved	absent
Axis 12	lower	0.495	incomplete	0.759	simple	0.33	0	0	apically curved	absent
Axis 12	lower	0.495	incomplete	0.33	simple	0.33	0	0	apically curved	absent
Axis 12	lower	0.66	incomplete	2.31	simple	0.33	0	0	apically curved	absent
Axis 12	lower	0.66	incomplete	2.31	simple	0.33	0	0	apically curved	absent
Axis 12	lower	0.33	incomplete	1.65	simple	0.165	0	0	apically curved	absent
Axis 12	lower	0.495	incomplete	0.99	simple	0.33	0	0	apically curved	absent
Axis 12	lower	0.33	incomplete	0.66	simple	0.33	0	0	apically curved	absent
Axis 12	upper	0.33	incomplete	1.32	simple	0.231	0	0	apically curved	absent
Axis 12	upper	0.66	incomplete	1.485	simple	0.165	99	0	apically curved	absent
Axis 12	upper	0.165	incomplete	0.33	simple	0.033	0	0	apically curved	absent
Axis 12	lower	0.231	complete	0.66	simple	0	49.5	0	apically curved	present
Axis 12	lower	0.165	complete	0.66	simple	0.066	33	0	apically curved	present
Axis 12	lower	0.33	complete	1.98	simple	0.198	33	0	apically curved	present
Axis 12	lower	0.33	complete	2.475	simple	0.132	33	0	apically curved	present
Axis 12	upper	0.396	complete	1.155	simple	0.066	66	0	apically curved	present
Axis 12	upper	0.33	complete	0.66	simple	0.033	33	0	apically curved	present
Axis 12	upper	0.495	complete	1.65	simple	0.165	33	0	apically curved	present
Axis 12	lower	0.495	incomplete	1.089	simple	0.231	0	0	apically curved	present
Axis 12	lower	0.66	incomplete	1.65	simple	0.33	0	0	apically curved	present
Axis 12	lower	0.33	incomplete	0.495	simple	0.165	0	0	apically curved	present
Axis 12	lower	0.165	incomplete	0.66	simple	0.066	0	0	apically curved	present
Axis 12	lower	0.495	incomplete	1.65	simple	0.264	66	0	apically curved	present
Axis 12	lower	0.33	incomplete	1.32	simple	0.165	0	0	apically curved	present
Axis 12	lower	0.66	incomplete	1.98	simple	0.33	0	0	apically curved	present
Axis 12	upper	0.165	incomplete	1.155	simple	0.132	0	0	apically curved	present
Axis 14	upper	0.99	complete	3.96	simple	0.33	33	3.135	horizontal	present
Axis 14	upper	0.99	complete	3.96	simple	0.33	33	2.97	horizontal	present
Axis 14	upper	0.99	incomplete	3.3	simple	0.264	99	2.64	horizontal	present
Axis 14	upper	0.99	complete	2.97	simple	0.264	33	1.98	horizontal	present
Axis 14	upper	0.231	incomplete	1.65	simple	0.165	0	1.65	horizontal	present
Axis 14	upper	0.396	incomplete	0.165	complex	0.33	0	0	horizontal	absent
Axis 14	upper	0.66	incomplete	0.99	complex	0.132	0	0	horizontal	absent
Axis 14	lower	0.132	complete	0.165	simple	0.066	99	0	horizontal	absent
Axis 14	lower	1.32	incomplete	1.32	simple	0.495	0	0	horizontal	absent
Axis 14	upper	0.495	incomplete	0.33	simple	0.33	0	0	horizontal	absent
Axis 14	upper	0.99	incomplete	1.32	simple	0.396	0	0	horizontal	absent
Axis 14	upper	0.495	incomplete	0.66	simple	0.33	0	0	horizontal	absent
Axis 14	upper	0.495	incomplete	1.32	simple	0.264	0	0	horizontal	absent
Axis 14	lower	0.264	complete	1.98	simple	0.099	33	0	horizontal	present
Axis 14	lower	0.33	complete	0.99	simple	0.033	33	0	horizontal	present
Axis 14	upper	0.33	complete	2.145	simple	0.165	33	0	horizontal	present
Axis 14	upper	1.155	complete	3.96	simple	0.264	132	0	horizontal	present
Axis 14	upper	0.33	complete	1.98	simple	0.264	49.5	0	horizontal	present
Axis 14	upper	0.264	complete	0.99	simple	0.066	66	0	horizontal	present
Axis 14	upper	0.264	complete	2.145	simple	0.132	33	0	horizontal	present
Axis 14	upper	0.165	complete	0.99	simple	0.132	99	0	horizontal	present
Axis 14	upper	0.264	complete	0.99	simple	0.066	33	0	horizontal	present
Axis 14	upper	0.495	complete	2.145	simple	0.165	33	0	horizontal	present
Axis 14	lower	0.495	incomplete	1.32	simple	0.099	0	0	horizontal	present
Axis 14	lower	0.33	incomplete	0.66	simple	0.33	0	0	horizontal	present
Axis 14	upper	0.99	incomplete	3.63	simple	0.264	99	0	horizontal	present
Axis 14	upper	0.33	incomplete	1.485	simple	0.33	0	0	horizontal	present
Axis 14	upper	0.33	complete	4.125	simple	0.264	33	4.125	apically curved	present
Axis 14	upper	0.264	complete	4.125	simple	0.165	33	4.125	apically curved	present
Axis 14	upper	0.396	complete	3.63	simple	0.165	33	3.3	apically curved	present
Axis 14	upper	0.33	complete	1.98	simple	0.132	33	1.98	apically curved	present
Axis 14	lower	0.231	complete	0.99	simple	0.066	33	0	apically curved	absent
Axis 14	lower	0.099	complete	0.165	simple	0.033	33	0	apically curved	absent
Axis 14	lower	0.66	incomplete	1.155	simple	0.429	0	0	apically curved	absent
Axis 14	lower	0.99	incomplete	0.66	simple	0.33	0	0	apically curved	absent
Axis 14	lower	0.825	incomplete	1.32	simple	0.33	0	0	apically curved	absent
Axis 14	lower	0.825	incomplete	2.31	simple	0.33	0	0	apically curved	absent
Axis 14	lower	0.33	incomplete	0.66	simple	0.33	0	0	apically curved	absent
Axis 14	lower	0.33	incomplete	0.33	simple	0.33	0	0	apically curved	absent
Axis 14	upper	0.33	incomplete	1.32	simple	0.264	0	0	apically curved	absent
Axis 14	lower	0.66	complete	3.63	complex	0.33	33	0	apically curved	present
Axis 14	lower	0.33	complete	1.32	simple	0.066	33	0	apically curved	present
Axis 14	lower	0.66	complete	2.97	simple	0.33	33	0	apically curved	present
Axis 14	lower	0.495	complete	2.97	simple	0.165	33	0	apically curved	present
Axis 14	lower	0.165	complete	1.65	simple	0.165	33	0	apically curved	present
Axis 14	lower	0.165	complete	1.32	simple	0.165	33	0	apically curved	present
Axis 14	lower	0.165	complete	1.485	simple	0.165	33	0	apically curved	present
Axis 14	lower	0.165	complete	1.65	simple	0.165	33	0	apically curved	present
Axis 14	lower	0.165	complete	0.66	simple	0.165	33	0	apically curved	present
Axis 14	lower	0.165	complete	0.99	simple	0.165	33	0	apically curved	present
Axis 14	lower	0.33	complete	2.31	simple	0.165	33	0	apically curved	present
Axis 14	lower	0.33	complete	2.145	simple	0.165	33	0	apically curved	present
Axis 14	lower	0.33	complete	1.815	simple	0.165	33	0	apically curved	present
Axis 14	lower	0.33	complete	2.31	simple	0.165	33	0	apically curved	present
Axis 14	lower	0.33	complete	2.475	simple	0.165	33	0	apically curved	present
Axis 14	lower	0.33	complete	0.825	simple	0.165	33	0	apically curved	present
Axis 14	lower	0.33	complete	1.65	simple	0.099	33	0	apically curved	present
Axis 14	lower	0.198	complete	1.155	simple	0.033	33	0	apically curved	present
Axis 14	lower	0.099	complete	0.825	simple	0.033	33	0	apically curved	present
Axis 14	upper	0.264	complete	1.485	simple	0.132	33	0	apically curved	present
Axis 14	upper	0.264	complete	1.815	simple	0.132	33	0	apically curved	present
Axis 14	upper	0.33	complete	2.145	simple	0.099	33	0	apically curved	present
Axis 14	upper	0.165	complete	0.99	simple	0.066	66	0	apically curved	present
Axis 14	upper	0.165	complete	0.99	simple	0.066	66	0	apically curved	present
Axis 14	upper	0.165	complete	0.99	simple	0.066	66	0	apically curved	present
Axis 14	upper	0.165	complete	0.66	simple	0.099	33	0	apically curved	present
Axis 14	upper	0.066	complete	0.495	simple	0.033	33	0	apically curved	present
Axis 14	upper	0.066	complete	0.33	simple	0.033	33	0	apically curved	present
Axis 14	lower	0.66	incomplete	2.31	simple	0.165	0	0	apically curved	present
Axis 14	lower	0.66	incomplete	2.97	simple	0.495	0	0	apically curved	present
Axis 14	lower	0.264	incomplete	1.155	simple	0.099	33	0	apically curved	present
Axis 15	lower	0.495	incomplete	0.99	simple	0.132	0	0	horizontal	absent
Axis 15	lower	0.495	incomplete	0.165	simple	0.33	0	0	horizontal	absent
Axis 15	upper	0.33	incomplete	0.66	simple	0.33	0	0	horizontal	absent
Axis 15	upper	0.165	incomplete	0.231	simple	0.066	0	0	horizontal	absent
Axis 15	upper	0.33	incomplete	0.33	simple	0.264	0	0	horizontal	absent
Axis 15	upper	0.66	complete	1.32	simple	0.099	33	0	horizontal	present
Axis 15	lower	0.495	incomplete	1.155	simple	0.165	0	0	horizontal	present
Axis 15	lower	0.66	incomplete	1.32	simple	0.132	0	0	horizontal	present
Axis 15	upper	0.66	incomplete	3.135	simple	0.33	0	0	horizontal	present
Axis 15	upper	0.33	incomplete	2.805	simple	0.231	0	0	horizontal	present
Axis 15	upper	0.66	incomplete	1.32	simple	0.264	0	0	horizontal	present
Axis 15	lower	0.66	incomplete	0.495	simple	0	0	0	apically curved	absent
Axis 15	lower	0.33	incomplete	0.66	simple	0.33	0	0	apically curved	absent
Axis 15	upper	0.231	incomplete	0.33	simple	0.066	0	0	apically curved	absent
Axis 15	lower	0.99	incomplete	3.3	simple	0.264	49.5	0	apically curved	present
Axis 15	lower	0.66	incomplete	1.155	simple	0.099	0	0	apically curved	present
Axis 16	upper	0.33	incomplete	1.32	simple	0.132	0	0	basally curved	absent
Axis 16	lower	0.165	complete	0.33	simple	0.033	33	0	horizontal	absent
Axis 16	upper	0.132	complete	0.33	simple	0.033	33	0	horizontal	absent
Axis 16	lower	0.165	incomplete	0.33	simple	0.033	0	0	horizontal	absent
Axis 16	lower	0.165	incomplete	0.33	simple	0.033	0	0	horizontal	absent
Axis 16	lower	0.495	incomplete	0.825	simple	0.33	0	0	horizontal	absent
Axis 16	upper	0.66	incomplete	0.165	simple	0.33	0	0	horizontal	absent
Axis 16	upper	0.33	incomplete	0.825	simple	0.33	0	0	horizontal	absent
Axis 16	upper	0.33	incomplete	0.33	simple	0.33	0	0	horizontal	absent
Axis 16	lower	0.165	complete	0.495	simple	0.033	33	0	horizontal	present
Axis 16	lower	0.33	complete	0.33	simple	0.033	33	0	horizontal	present
Axis 16	upper	0.165	complete	0.66	simple	0.033	33	0	horizontal	present
Axis 16	upper	0.132	complete	0.33	simple	0.033	33	0	horizontal	present
Axis 16	upper	0.33	complete	2.64	simple	0.132	33	0	horizontal	present
Axis 16	lower	0.66	incomplete	2.97	simple	0.165	66	0	horizontal	present
Axis 16	lower	0.66	incomplete	3.63	simple	0.231	132	0	horizontal	present
Axis 16	lower	0.33	incomplete	1.155	simple	0.099	99	0	horizontal	present
Axis 16	upper	0.33	incomplete	0.495	simple	0.33	0	0	horizontal	present
Axis 16	lower	0.33	complete	0.33	simple	0.132	132	0	apically curved	absent
Axis 16	upper	0.66	complete	0.99	simple	0.066	66	0	apically curved	absent
Axis 16	lower	0.66	incomplete	0.165	simple	0.33	0	0	apically curved	absent
Axis 16	lower	0.66	incomplete	0.99	simple	0.132	0	0	apically curved	absent
Axis 16	lower	0.33	incomplete	0.33	simple	0.33	0	0	apically curved	absent
Axis 16	lower	0.495	incomplete	1.485	simple	0.099	66	0	apically curved	absent
Axis 16	upper	0.33	incomplete	0.66	simple	0.33	0	0	apically curved	absent
Axis 16	lower	0.33	complete	0.99	simple	0.033	33	0	apically curved	present
Axis 16	lower	0.066	complete	0.495	simple	0.033	33	0	apically curved	present
Axis 16	lower	0.495	complete	4.455	simple	0.33	33	0	apically curved	present
Axis 16	lower	0.165	complete	0.495	simple	0.033	33	0	apically curved	present
Axis 16	lower	0.132	complete	1.815	simple	0.165	33	0	apically curved	present
Axis 16	lower	0.165	complete	1.155	simple	0.066	33	0	apically curved	present
Axis 16	lower	0.231	complete	2.31	simple	0.165	33	0	apically curved	present
Axis 16	lower	0.231	complete	3.3	simple	0.165	33	0	apically curved	present
Axis 16	lower	0.231	complete	3.63	simple	0.165	33	0	apically curved	present
Axis 16	lower	0.165	complete	3.96	simple	0.099	33	0	apically curved	present
Axis 16	lower	0.165	complete	0.66	simple	0.033	33	0	apically curved	present
Axis 16	lower	0.165	complete	2.145	simple	0.033	33	0	apically curved	present
Axis 16	lower	0.33	complete	1.485	simple	0.099	33	0	apically curved	present
Axis 16	lower	0.33	complete	0.99	simple	0.099	99	0	apically curved	present
Axis 16	lower	0.099	complete	0.99	simple	0.033	33	0	apically curved	present
Axis 16	lower	0.33	complete	1.155	simple	0.099	99	0	apically curved	present
Axis 16	upper	0.165	complete	1.32	simple	0.165	33	0	apically curved	present
Axis 16	upper	0.264	complete	2.145	simple	0.099	33	0	apically curved	present
Axis 16	upper	0.165	complete	0.825	simple	0.033	33	0	apically curved	present
Axis 16	upper	0.165	complete	1.98	simple	0.099	33	0	apically curved	present
Axis 16	upper	0.33	complete	1.815	simple	0.132	33	0	apically curved	present
Axis 16	upper	0.099	complete	1.155	simple	0.033	33	0	apically curved	present
Axis 16	upper	0.66	incomplete	2.97	simple	0.165	0	0	apically curved	present
Axis 16	upper	0.495	incomplete	1.32	simple	0.099	66	0	apically curved	present
Axis 17	upper	0.495	incomplete	0.66	simple	0.33	0	0	basally curved	absent
Axis 17	upper	0.495	incomplete	0.825	simple	0.33	0	0	basally curved	absent
Axis 17	upper	1.65	incomplete	1.98	complex	0.66	0	0	horizontal	absent
Axis 17	lower	1.32	incomplete	2.31	simple	0.66	0	0	horizontal	absent
Axis 17	upper	0.99	incomplete	0.99	simple	0.495	0	0	horizontal	absent
Axis 17	upper	0.66	incomplete	0.66	simple	0.33	0	0	horizontal	absent
Axis 17	upper	0.99	incomplete	1.65	simple	0.33	0	0	horizontal	absent
Axis 17	upper	0.33	incomplete	0.99	simple	0.066	0	0	horizontal	absent
Axis 17	upper	0.66	incomplete	1.485	simple	0.33	0	0	horizontal	absent
Axis 17	upper	0.66	complete	3.135	simple	0.33	33	0	horizontal	present
Axis 17	upper	0.33	complete	1.32	simple	0.099	33	0	horizontal	present
Axis 17	upper	0.66	incomplete	2.805	simple	0.33	0	0	horizontal	present
Axis 17	upper	0.66	incomplete	3.63	simple	0.33	0	0	horizontal	present
Axis 17	lower	0.33	complete	0.66	simple	0.33	66	0	apically curved	absent
Axis 17	lower	0.99	incomplete	0.66	simple	0.33	0	0	apically curved	absent
Axis 17	lower	0.99	incomplete	0.99	simple	0.495	0	0	apically curved	absent
Axis 17	lower	1.32	incomplete	1.98	simple	0.66	0	0	apically curved	absent
Axis 17	lower	0.66	incomplete	1.155	simple	0.495	0	0	apically curved	absent
Axis 17	lower	0.66	incomplete	0.99	simple	0.33	0	0	apically curved	absent
Axis 17	lower	0.99	incomplete	1.32	simple	0.495	0	0	apically curved	absent
Axis 17	lower	0.495	incomplete	1.155	simple	0.165	0	0	apically curved	absent
Axis 17	lower	0.33	incomplete	0.825	simple	0.33	0	0	apically curved	absent
Axis 17	upper	0.99	incomplete	1.089	simple	0.33	0	0	apically curved	absent
Axis 18	lower	0.66	complete	0.726	simple	0.066	99	0	horizontal	absent
Axis 18	lower	0.825	incomplete	1.485	simple	0.33	0	0	horizontal	absent
Axis 18	lower	0.99	incomplete	0.66	simple	0.33	0	0	horizontal	absent
Axis 18	lower	0.99	incomplete	0.165	simple	0.33	0	0	horizontal	absent
Axis 18	lower	0.33	incomplete	0.165	simple	0.33	0	0	horizontal	absent
Axis 18	lower	0.99	incomplete	0.99	simple	0.396	0	0	horizontal	absent
Axis 18	lower	0.99	incomplete	0.99	simple	0.495	0	0	horizontal	absent
Axis 18	lower	0.33	incomplete	0.495	simple	0.33	0	0	horizontal	absent
Axis 18	lower	0.66	incomplete	0.99	simple	0.33	0	0	horizontal	absent
Axis 18	lower	0.495	incomplete	0.99	simple	0.165	0	0	horizontal	absent
Axis 18	lower	0.33	incomplete	0.33	simple	0.33	0	0	horizontal	absent
Axis 18	lower	0.33	incomplete	0.33	simple	0.33	0	0	horizontal	absent
Axis 18	lower	0.495	incomplete	1.155	simple	0.33	0	0	horizontal	absent
Axis 18	lower	0.825	incomplete	0.99	simple	0.33	0	0	horizontal	absent
Axis 18	lower	0.66	incomplete	0.66	simple	0.33	0	0	horizontal	absent
Axis 18	lower	0.66	incomplete	1.155	simple	0.33	0	0	horizontal	absent
Axis 18	lower	0.33	incomplete	0.165	simple	0.33	0	0	horizontal	absent
Axis 18	lower	0.495	incomplete	0.33	simple	0.33	0	0	horizontal	absent
Axis 18	lower	0.66	incomplete	0.66	simple	0.33	0	0	horizontal	absent
Axis 18	upper	0.495	incomplete	1.155	simple	0.33	0	0	horizontal	absent
Axis 18	upper	0.396	incomplete	0.825	simple	0.33	0	0	horizontal	absent
Axis 18	upper	0.66	incomplete	0.66	simple	0.33	0	0	horizontal	absent
Axis 18	upper	0.33	incomplete	0.825	simple	0.33	0	0	horizontal	absent
Axis 18	upper	0.825	incomplete	0.99	simple	0.396	0	0	horizontal	absent
Axis 18	upper	0.66	incomplete	0.99	simple	0.33	0	0	horizontal	absent
Axis 18	upper	0.825	incomplete	0.99	simple	0.33	0	0	horizontal	absent
Axis 18	upper	0.495	incomplete	0.99	simple	0.264	0	0	horizontal	absent
Axis 18	upper	0.66	incomplete	0.99	simple	0.165	0	0	horizontal	absent
Axis 18	upper	0.495	incomplete	1.155	simple	0.165	0	0	horizontal	absent
Axis 18	upper	0.66	incomplete	0.165	simple	0.33	0	0	horizontal	absent
Axis 18	upper	0.33	incomplete	0.165	simple	0.33	0	0	horizontal	absent
Axis 18	upper	0.33	incomplete	0.165	simple	0.33	0	0	horizontal	absent
Axis 18	upper	0.66	incomplete	0.825	simple	0.33	0	0	horizontal	absent
Axis 18	lower	0.495	complete	1.65	simple	0.099	33	0	horizontal	present
Axis 18	lower	0.99	incomplete	1.98	simple	0.33	0	0	horizontal	present
Axis 18	lower	0.66	incomplete	1.32	simple	0.165	0	0	horizontal	present
Axis 18	upper	0.66	incomplete	1.485	simple	0.165	0	0	horizontal	present
Axis 18	upper	0.495	incomplete	0.825	simple	0.33	0	0	horizontal	present
Axis 18	lower	0.99	incomplete	2.145	complex	0.495	0	0	apically curved	absent
Axis 18	lower	0.33	incomplete	1.485	simple	0.33	0	0	apically curved	absent
Axis 18	lower	0.99	incomplete	2.64	simple	0.33	0	0	apically curved	absent
Axis 18	lower	0.33	incomplete	0.33	simple	0.33	0	0	apically curved	absent
Axis 18	lower	0.396	incomplete	0.495	simple	0.165	0	0	apically curved	absent
Axis 18	lower	1.32	incomplete	0.99	simple	0.33	0	0	apically curved	absent
Axis 18	lower	0.33	incomplete	0.66	simple	0.33	0	0	apically curved	absent
Axis 18	lower	0.33	incomplete	0.33	simple	0.33	0	0	apically curved	absent
Axis 18	lower	0.33	incomplete	1.155	simple	0.33	0	0	apically curved	absent
Axis 18	lower	0.99	incomplete	0.66	simple	0.33	0	0	apically curved	absent
Axis 18	lower	0.66	incomplete	1.65	simple	0.264	0	0	apically curved	absent
Axis 18	lower	0.33	incomplete	1.98	simple	0.33	0	0	apically curved	absent
Axis 18	upper	0.495	incomplete	1.98	simple	0.33	0	0	apically curved	absent
Axis 18	upper	0.33	incomplete	0.165	simple	0.33	0	0	apically curved	absent
Axis 18	lower	0.198	complete	0.66	simple	0.099	49.5	0	apically curved	present
Axis 18	lower	0.99	incomplete	1.98	simple	0.33	0	0	apically curved	present
Axis 18	lower	0.297	incomplete	1.32	simple	0.165	0	0	apically curved	present
Axis 18	lower	0.495	incomplete	1.32	simple	0.264	0	0	apically curved	present
Axis 19	lower	0.495	incomplete	0.33	simple	0.33	0	0	basally curved	absent
Axis 19	lower	0.33	complete	0.99	simple	0.099	33	0	basally curved	present
Axis 19	lower	0.33	complete	3.63	simple	0.165	33	3.63	horizontal	present
Axis 19	lower	0.66	complete	3.96	simple	0.33	33	3.3	horizontal	present
Axis 19	upper	0.33	complete	3.3	simple	0.099	33	3.3	horizontal	present
Axis 19	lower	0.66	incomplete	3.3	simple	0.165	0	2.97	horizontal	present
Axis 19	lower	0.33	complete	2.64	simple	0.099	33	2.64	horizontal	present
Axis 19	upper	0.33	complete	2.475	simple	0.099	33	2.475	horizontal	present
Axis 19	lower	0.33	complete	2.31	simple	0.132	33	2.31	horizontal	present
Axis 19	lower	0.396	complete	2.64	simple	0.132	66	2.31	horizontal	present
Axis 19	lower	0.33	complete	2.31	simple	0.099	33	2.31	horizontal	present
Axis 19	upper	0.495	incomplete	3.3	simple	0.33	0	2.31	horizontal	present
Axis 19	lower	0.33	incomplete	2.145	simple	0.165	99	2.145	horizontal	absent
Axis 19	lower	0.33	complete	2.145	simple	0.165	33	2.145	horizontal	present
Axis 19	lower	0.66	complete	2.31	simple	0.132	33	1.98	horizontal	present
Axis 19	lower	0.33	complete	1.98	simple	0.099	33	1.98	horizontal	present
Axis 19	lower	0.066	complete	1.815	simple	0.066	33	1.815	horizontal	present
Axis 19	lower	0.33	complete	1.815	simple	0.099	33	1.815	horizontal	present
Axis 19	upper	0.165	complete	1.815	simple	0.099	33	1.815	horizontal	present
Axis 19	lower	0.33	incomplete	1.65	simple	0.165	0	1.65	horizontal	absent
Axis 19	lower	0.33	complete	1.65	simple	0.165	33	1.65	horizontal	present
Axis 19	lower	0.165	complete	1.65	simple	0.066	33	1.65	horizontal	present
Axis 19	upper	0.165	complete	1.65	simple	0.099	33	1.65	horizontal	present
Axis 19	upper	0.33	complete	1.65	simple	0.099	33	1.65	horizontal	present
Axis 19	upper	0.33	complete	1.65	simple	0.099	33	1.65	horizontal	present
Axis 19	upper	0.495	complete	1.98	simple	0.165	33	1.65	horizontal	present
Axis 19	lower	0.33	incomplete	1.65	simple	0.165	0	1.65	horizontal	present
Axis 19	upper	0.33	incomplete	1.65	simple	0.099	33	1.65	horizontal	present
Axis 19	upper	0.66	incomplete	2.64	simple	0.33	0	1.65	horizontal	present
Axis 19	lower	0.165	complete	1.551	simple	0.066	33	1.551	horizontal	present
Axis 19	lower	0.231	complete	1.485	simple	0.066	16.5	1.485	horizontal	present
Axis 19	lower	0.33	complete	1.485	simple	0.165	33	1.485	horizontal	present
Axis 19	lower	0.132	complete	1.32	simple	0.066	33	1.32	horizontal	present
Axis 19	lower	0.165	complete	1.32	simple	0.066	33	1.32	horizontal	present
Axis 19	lower	0.33	complete	1.32	simple	0.165	33	1.32	horizontal	present
Axis 19	upper	0.165	complete	1.32	simple	0.099	33	1.32	horizontal	present
Axis 19	lower	0.66	incomplete	1.98	simple	0.165	0	1.32	horizontal	present
Axis 19	upper	0.33	incomplete	1.32	simple	0.099	0	1.32	horizontal	present
Axis 19	lower	0.33	complete	0.99	simple	0.033	33	0.99	horizontal	present
Axis 19	lower	0.165	complete	0.99	simple	0.033	33	0.99	horizontal	present
Axis 19	lower	0.33	complete	0.99	simple	0.033	33	0.99	horizontal	present
Axis 19	lower	0.264	complete	0.99	simple	0.099	33	0.99	horizontal	present
Axis 19	lower	0.099	complete	0.99	simple	0.033	33	0.99	horizontal	present
Axis 19	upper	0.165	complete	0.99	simple	0.033	33	0.99	horizontal	present
Axis 19	lower	0.495	incomplete	0.825	simple	0.33	0	0.99	horizontal	present
Axis 19	upper	0.165	incomplete	0.99	simple	0.099	0	0.99	horizontal	present
Axis 19	upper	0.33	incomplete	0.99	simple	0.165	0	0.99	horizontal	present
Axis 19	lower	0.33	complete	0.825	simple	0.033	33	0.825	horizontal	present
Axis 19	lower	0.099	complete	0.825	simple	0.033	33	0.825	horizontal	present
Axis 19	lower	0.165	complete	0.825	simple	0.066	33	0.825	horizontal	present
Axis 19	upper	0.396	incomplete	0.99	simple	0.165	0	0.825	horizontal	present
Axis 19	upper	0.495	incomplete	1.32	simple	0.165	0	0.825	horizontal	present
Axis 19	upper	0.132	incomplete	0.66	simple	0.033	0	0.66	horizontal	absent
Axis 19	lower	0.066	complete	0.66	simple	0.033	33	0.66	horizontal	present
Axis 19	lower	0.165	complete	0.66	simple	0.033	33	0.66	horizontal	present
Axis 19	lower	0.165	complete	0.66	simple	0.033	33	0.66	horizontal	present
Axis 19	lower	0.66	incomplete	1.155	simple	0.264	0	0.66	horizontal	present
Axis 19	upper	0.495	incomplete	0.99	simple	0.165	0	0.66	horizontal	present
Axis 19	lower	0.165	complete	0.495	simple	0.033	66	0.495	horizontal	absent
Axis 19	lower	0.165	complete	0.495	simple	0.033	66	0.495	horizontal	absent
Axis 19	lower	0.033	complete	0.495	simple	0.033	33	0.495	horizontal	absent
Axis 19	upper	0.099	complete	0.495	simple	0.033	33	0.495	horizontal	present
Axis 19	upper	0.099	incomplete	0.363	simple	0.033	0	0.363	horizontal	absent
Axis 19	lower	0.66	incomplete	0.99	complex	0.165	0	0	horizontal	absent
Axis 19	lower	0.33	complete	0.33	simple	0.33	99	0	horizontal	absent
Axis 19	lower	0.33	complete	0.66	simple	0.33	66	0	horizontal	absent
Axis 19	lower	0.099	complete	0.099	simple	0.033	33	0	horizontal	absent
Axis 19	lower	0.33	complete	0.495	simple	0.165	33	0	horizontal	absent
Axis 19	lower	0.99	incomplete	1.32	simple	0.462	0	0	horizontal	absent
Axis 19	lower	0.99	incomplete	0.099	simple	0.33	0	0	horizontal	absent
Axis 19	lower	0.66	incomplete	0.33	simple	0.33	0	0	horizontal	absent
Axis 19	lower	0.33	incomplete	0.495	simple	0.33	0	0	horizontal	absent
Axis 19	lower	0.33	incomplete	0.66	simple	0.33	0	0	horizontal	absent
Axis 19	lower	0.33	incomplete	0.165	simple	0.33	0	0	horizontal	absent
Axis 19	lower	0.165	incomplete	0.33	simple	0.066	0	0	horizontal	absent
Axis 19	lower	0.33	incomplete	0.66	simple	0.165	0	0	horizontal	absent
Axis 19	lower	1.155	incomplete	1.32	simple	0.396	0	0	horizontal	absent
Axis 19	lower	0.99	incomplete	0.99	simple	0.33	0	0	horizontal	absent
Axis 19	lower	0.99	incomplete	0.99	simple	0.165	0	0	horizontal	absent
Axis 19	lower	0.33	incomplete	0.33	simple	0.33	0	0	horizontal	absent
Axis 19	lower	0.33	incomplete	0.33	simple	0.165	0	0	horizontal	absent
Axis 19	lower	0.33	incomplete	0.66	simple	0.165	0	0	horizontal	absent
Axis 19	lower	0.66	incomplete	0.99	simple	0.33	0	0	horizontal	absent
Axis 19	lower	0.66	incomplete	0.33	simple	0.33	0	0	horizontal	absent
Axis 19	lower	0.495	incomplete	0.33	simple	0.33	0	0	horizontal	absent
Axis 19	lower	0.99	incomplete	0.99	simple	0.33	0	0	horizontal	absent
Axis 19	lower	0.99	incomplete	1.98	simple	0.33	0	0	horizontal	absent
Axis 19	lower	0.33	incomplete	0.66	simple	0.33	0	0	horizontal	absent
Axis 19	lower	0.33	incomplete	0.33	simple	0.33	0	0	horizontal	absent
Axis 19	lower	0.33	incomplete	0.33	simple	0.33	0	0	horizontal	absent
Axis 19	lower	0.33	incomplete	0.66	simple	0.165	0	0	horizontal	absent
Axis 19	lower	0.165	incomplete	0.66	simple	0.066	0	0	horizontal	absent
Axis 19	upper	0.132	incomplete	0.33	simple	0.033	0	0	horizontal	absent
Axis 19	upper	0.165	incomplete	0.495	simple	0.033	0	0	horizontal	absent
Axis 19	upper	0.231	incomplete	0.165	simple	0.066	0	0	horizontal	absent
Axis 19	upper	0.33	incomplete	0.33	simple	0.165	0	0	horizontal	absent
Axis 19	upper	0.165	incomplete	0.165	simple	0.033	0	0	horizontal	absent
Axis 19	upper	0.165	incomplete	0.33	simple	0.033	0	0	horizontal	absent
Axis 19	upper	0.165	incomplete	0.165	simple	0.066	0	0	horizontal	absent
Axis 19	upper	0.66	incomplete	0.99	simple	0.33	0	0	horizontal	absent
Axis 19	upper	0.165	incomplete	0.66	simple	0.066	0	0	horizontal	absent
Axis 19	lower	0.33	complete	1.32	complex	0.33	33	0	horizontal	present
Axis 19	lower	0.33	complete	1.98	complex	0.165	33	0	horizontal	present
Axis 19	lower	0.165	complete	0.33	simple	0.066	33	0	horizontal	present
Axis 19	lower	0.33	complete	1.32	simple	0.066	33	0	horizontal	present
Axis 19	lower	0.33	complete	1.32	simple	0.066	33	0	horizontal	present
Axis 19	lower	0.099	incomplete	0.495	simple	0.033	0	0	horizontal	present
Axis 19	lower	0.33	incomplete	0.825	simple	0.33	0	0	horizontal	present
Axis 19	lower	0.33	incomplete	1.65	simple	0.099	0	0	horizontal	present
Axis 19	lower	0.99	incomplete	1.32	simple	0.33	0	0	horizontal	present
Axis 19	lower	0.99	incomplete	1.485	simple	0.33	0	0	horizontal	present
Axis 19	lower	0.165	incomplete	0.99	simple	0.066	0	0	horizontal	present
Axis 19	lower	0.33	incomplete	0.33	simple	0.165	0	0	horizontal	present
Axis 19	lower	0.33	incomplete	0.825	simple	0.33	0	0	horizontal	present
Axis 19	lower	0.33	incomplete	0.99	simple	0.099	0	0	horizontal	present
Axis 19	lower	0.33	incomplete	0.66	simple	0.165	0	0	horizontal	present
Axis 19	upper	0.132	incomplete	0.66	simple	0.033	0	0	horizontal	present
Axis 19	upper	0.099	incomplete	0.66	simple	0.033	0	0	horizontal	present
Axis 19	lower	0.33	complete	4.29	simple	0.264	33	4.29	apically curved	present
Axis 19	lower	0.165	complete	3.63	simple	0.165	33	3.63	apically curved	present
Axis 19	lower	0.66	complete	4.95	simple	0.495	33	3.63	apically curved	present
Axis 19	upper	0.66	complete	3.96	simple	0.165	33	3.63	apically curved	present
Axis 19	upper	0.33	complete	3.3	simple	0.33	33	3.3	apically curved	absent
Axis 19	lower	0.165	complete	3.3	simple	0.099	33	3.3	apically curved	present
Axis 19	lower	0.33	complete	3.3	simple	0.099	33	3.3	apically curved	present
Axis 19	lower	0.264	complete	3.3	simple	0.099	33	3.3	apically curved	present
Axis 19	lower	0.33	complete	3.3	simple	0.165	33	3.3	apically curved	present
Axis 19	lower	0.66	complete	4.29	simple	0.33	33	3.3	apically curved	present
Axis 19	upper	0.33	complete	3.3	simple	0.33	33	3.3	apically curved	present
Axis 19	upper	0.495	complete	3.96	simple	0.33	33	3.3	apically curved	present
Axis 19	upper	0.33	complete	3.135	simple	0.165	33	3.135	apically curved	present
Axis 19	upper	0.33	incomplete	2.97	simple	0.33	0	2.97	apically curved	absent
Axis 19	lower	0.33	complete	2.97	simple	0.165	33	2.97	apically curved	present
Axis 19	lower	0.33	complete	2.97	simple	0.33	33	2.97	apically curved	present
Axis 19	lower	0.33	complete	2.97	simple	0.165	33	2.97	apically curved	present
Axis 19	lower	0.66	complete	3.96	simple	0.495	33	2.97	apically curved	present
Axis 19	lower	0.33	complete	2.97	simple	0.165	33	2.97	apically curved	present
Axis 19	upper	0.33	complete	2.97	simple	0.099	33	2.97	apically curved	present
Axis 19	upper	0.33	incomplete	2.97	simple	0.165	0	2.97	apically curved	present
Axis 19	lower	0.33	complete	2.805	simple	0.099	33	2.805	apically curved	present
Axis 19	upper	0.33	complete	2.805	simple	0.165	33	2.805	apically curved	present
Axis 19	lower	0.297	complete	2.64	simple	0.099	33	2.64	apically curved	present
Axis 19	upper	0.264	complete	2.64	simple	0.264	33	2.64	apically curved	present
Axis 19	upper	0.165	incomplete	2.64	simple	0.165	33	2.64	apically curved	present
Axis 19	upper	0.33	incomplete	2.64	simple	0.165	0	2.64	apically curved	present
Axis 19	lower	0.165	complete	2.475	simple	0.099	33	2.475	apically curved	absent
Axis 19	lower	0.33	complete	2.409	simple	0.165	33	2.409	apically curved	present
Axis 19	lower	0.33	complete	2.31	simple	0.132	33	2.31	apically curved	present
Axis 19	lower	0.33	complete	2.31	simple	0.132	33	2.31	apically curved	present
Axis 19	lower	0.33	complete	2.31	simple	0.132	33	2.31	apically curved	present
Axis 19	upper	0.33	complete	2.31	simple	0.132	33	2.31	apically curved	present
Axis 19	upper	0.33	complete	3.96	simple	0.33	33	2.31	apically curved	present
Axis 19	upper	0.495	complete	3.3	simple	0.33	33	2.31	apically curved	present
Axis 19	lower	0.66	incomplete	2.64	simple	0.264	0	2.31	apically curved	present
Axis 19	upper	0.33	incomplete	2.31	simple	0.165	0	2.31	apically curved	present
Axis 19	upper	0.165	incomplete	2.31	simple	0.165	0	2.31	apically curved	present
Axis 19	lower	0.165	complete	2.145	simple	0.132	33	2.145	apically curved	present
Axis 19	lower	0.33	incomplete	2.145	simple	0.165	0	2.145	apically curved	present
Axis 19	lower	0.495	incomplete	2.31	simple	0.33	0	1.98	apically curved	absent
Axis 19	upper	0.165	incomplete	1.98	simple	0.165	0	1.98	apically curved	absent
Axis 19	lower	0.33	complete	3.3	complex	0.165	33	1.98	apically curved	present
Axis 19	upper	0.165	complete	1.98	complex	0.165	33	1.98	apically curved	present
Axis 19	lower	0.165	complete	1.98	simple	0.165	33	1.98	apically curved	present
Axis 19	lower	0.264	complete	1.98	simple	0.099	33	1.98	apically curved	present
Axis 19	lower	0.165	complete	1.98	simple	0.099	33	1.98	apically curved	present
Axis 19	lower	0.396	complete	2.145	simple	0.264	33	1.98	apically curved	present
Axis 19	lower	0.33	complete	1.98	simple	0.132	33	1.98	apically curved	present
Axis 19	lower	0.264	complete	1.98	simple	0.099	33	1.98	apically curved	present
Axis 19	lower	0.132	complete	1.98	simple	0.066	33	1.98	apically curved	present
Axis 19	lower	0.132	complete	1.98	simple	0.066	33	1.98	apically curved	present
Axis 19	lower	0.132	complete	1.98	simple	0.066	33	1.98	apically curved	present
Axis 19	lower	0.132	complete	1.98	simple	0.066	33	1.98	apically curved	present
Axis 19	lower	0.33	complete	1.98	simple	0.066	33	1.98	apically curved	present
Axis 19	lower	0.165	complete	1.98	simple	0.099	33	1.98	apically curved	present
Axis 19	lower	0.165	complete	1.98	simple	0.099	33	1.98	apically curved	present
Axis 19	upper	0.264	complete	1.98	simple	0.099	33	1.98	apically curved	present
Axis 19	upper	0.165	complete	1.98	simple	0.033	33	1.98	apically curved	present
Axis 19	upper	0.165	complete	1.98	simple	0.099	33	1.98	apically curved	present
Axis 19	upper	0.165	complete	1.98	simple	0.099	33	1.98	apically curved	present
Axis 19	upper	0.165	complete	1.98	simple	0.099	33	1.98	apically curved	present
Axis 19	upper	0.165	complete	1.98	simple	0.099	33	1.98	apically curved	present
Axis 19	upper	0.165	complete	1.98	simple	0.099	33	1.98	apically curved	present
Axis 19	upper	0.165	complete	1.98	simple	0.099	33	1.98	apically curved	present
Axis 19	upper	0.165	complete	1.98	simple	0.099	33	1.98	apically curved	present
Axis 19	upper	0.165	complete	1.98	simple	0.099	33	1.98	apically curved	present
Axis 19	upper	0.165	complete	1.98	simple	0.066	33	1.98	apically curved	present
Axis 19	upper	0.495	complete	2.31	simple	0.165	33	1.98	apically curved	present
Axis 19	lower	0.264	incomplete	1.98	simple	0.198	0	1.98	apically curved	present
Axis 19	lower	0.99	incomplete	1.98	simple	0.33	0	1.98	apically curved	present
Axis 19	upper	0.33	incomplete	1.98	simple	0.132	0	1.98	apically curved	present
Axis 19	upper	0.33	incomplete	1.98	simple	0.165	66	1.98	apically curved	present
Axis 19	lower	0.33	complete	2.31	simple	0.165	33	1.815	apically curved	present
Axis 19	lower	0.66	complete	2.805	simple	0.33	33	1.815	apically curved	present
Axis 19	lower	0.66	complete	2.97	simple	0.495	33	1.815	apically curved	present
Axis 19	lower	0.495	incomplete	2.31	simple	0.264	0	1.815	apically curved	present
Axis 19	lower	0.99	incomplete	2.64	simple	0.33	0	1.65	apically curved	absent
Axis 19	lower	0.33	complete	1.98	complex	0.165	33	1.65	apically curved	present
Axis 19	lower	0.66	complete	4.29	complex	0.495	33	1.65	apically curved	present
Axis 19	lower	0.165	complete	1.65	simple	0.099	99	1.65	apically curved	present
Axis 19	lower	0.33	complete	1.65	simple	0.132	33	1.65	apically curved	present
Axis 19	lower	0.165	complete	1.65	simple	0.066	33	1.65	apically curved	present
Axis 19	lower	0.165	complete	1.65	simple	0.099	33	1.65	apically curved	present
Axis 19	lower	0.33	complete	1.65	simple	0.099	33	1.65	apically curved	present
Axis 19	lower	0.66	complete	2.97	simple	0.495	33	1.65	apically curved	present
Axis 19	lower	0.165	complete	1.65	simple	0.066	33	1.65	apically curved	present
Axis 19	lower	0.33	complete	1.65	simple	0.165	33	1.65	apically curved	present
Axis 19	lower	0.33	complete	1.65	simple	0.165	33	1.65	apically curved	present
Axis 19	upper	0.33	complete	1.65	simple	0.132	33	1.65	apically curved	present
Axis 19	upper	0.165	complete	1.65	simple	0.099	33	1.65	apically curved	present
Axis 19	upper	0.165	complete	1.65	simple	0.099	33	1.65	apically curved	present
Axis 19	upper	0.165	complete	1.65	simple	0.066	33	1.65	apically curved	present
Axis 19	upper	0.165	complete	1.65	simple	0.066	33	1.65	apically curved	present
Axis 19	upper	0.165	complete	1.65	simple	0.066	33	1.65	apically curved	present
Axis 19	lower	0.33	incomplete	1.65	simple	0.165	0	1.65	apically curved	present
Axis 19	lower	0.132	incomplete	1.65	simple	0.066	33	1.65	apically curved	present
Axis 19	lower	0.33	incomplete	1.65	simple	0.165	0	1.65	apically curved	present
Axis 19	upper	0.231	incomplete	1.65	simple	0.099	0	1.65	apically curved	present
Axis 19	upper	0.165	incomplete	1.65	simple	0.165	0	1.65	apically curved	present
Axis 19	upper	0.165	incomplete	1.65	simple	0.165	0	1.65	apically curved	present
Axis 19	upper	0.165	incomplete	1.65	simple	0.066	66	1.65	apically curved	present
Axis 19	upper	0.33	incomplete	1.65	simple	0.165	0	1.65	apically curved	present
Axis 19	upper	0.33	incomplete	1.65	simple	0.165	0	1.65	apically curved	present
Axis 19	lower	0.495	complete	1.65	complex	0.132	33	1.485	apically curved	present
Axis 19	lower	0.231	complete	1.485	simple	0.099	33	1.485	apically curved	present
Axis 19	lower	0.33	complete	1.485	simple	0.099	33	1.485	apically curved	present
Axis 19	lower	0.165	complete	1.485	simple	0.099	33	1.485	apically curved	present
Axis 19	lower	0.066	complete	1.485	simple	0.033	16.5	1.485	apically curved	present
Axis 19	lower	0.33	complete	1.485	simple	0.165	33	1.485	apically curved	present
Axis 19	lower	0.495	complete	1.65	simple	0.066	33	1.485	apically curved	present
Axis 19	lower	0.33	complete	1.485	simple	0.066	33	1.485	apically curved	present
Axis 19	upper	0.33	incomplete	1.485	simple	0.099	33	1.485	apically curved	present
Axis 19	upper	0.165	incomplete	1.485	simple	0.066	33	1.485	apically curved	present
Axis 19	upper	0.165	complete	1.32	complex	0.099	33	1.32	apically curved	present
Axis 19	lower	0.231	complete	1.32	simple	0.099	33	1.32	apically curved	present
Axis 19	lower	0.165	complete	1.32	simple	0.066	33	1.32	apically curved	present
Axis 19	lower	0.099	complete	1.32	simple	0.033	33	1.32	apically curved	present
Axis 19	lower	0.099	complete	1.32	simple	0.033	33	1.32	apically curved	present
Axis 19	lower	0.33	complete	1.32	simple	0.165	33	1.32	apically curved	present
Axis 19	lower	0.165	complete	1.32	simple	0.132	33	1.32	apically curved	present
Axis 19	lower	0.165	complete	1.32	simple	0.099	33	1.32	apically curved	present
Axis 19	lower	0.132	complete	1.32	simple	0.099	33	1.32	apically curved	present
Axis 19	lower	0.132	complete	1.32	simple	0.099	33	1.32	apically curved	present
Axis 19	upper	0.33	complete	1.32	simple	0.066	33	1.32	apically curved	present
Axis 19	upper	0.495	complete	1.65	simple	0.099	33	1.32	apically curved	present
Axis 19	lower	0.33	incomplete	1.32	simple	0.066	0	1.32	apically curved	present
Axis 19	lower	0.165	incomplete	1.32	simple	0.066	0	1.32	apically curved	present
Axis 19	lower	0.132	incomplete	1.32	simple	0.066	0	1.32	apically curved	present
Axis 19	upper	0.495	incomplete	1.65	simple	0.33	0	1.32	apically curved	present
Axis 19	upper	0.33	incomplete	1.32	simple	0.165	0	1.32	apically curved	present
Axis 19	upper	0.33	incomplete	1.32	simple	0.165	0	1.32	apically curved	present
Axis 19	lower	0.33	incomplete	1.155	simple	0.066	0	1.155	apically curved	absent
Axis 19	upper	0.33	incomplete	1.155	simple	0.099	0	1.155	apically curved	absent
Axis 19	lower	0.165	complete	1.155	simple	0.066	66	1.155	apically curved	present
Axis 19	upper	0.066	complete	1.155	simple	0.066	33	1.155	apically curved	present
Axis 19	upper	0.495	complete	1.65	simple	0.165	33	1.155	apically curved	present
Axis 19	upper	0.165	incomplete	0.99	simple	0.099	0	0.99	apically curved	absent
Axis 19	upper	0.33	incomplete	0.99	simple	0.165	0	0.99	apically curved	absent
Axis 19	upper	0.495	incomplete	1.32	simple	0.33	0	0.99	apically curved	absent
Axis 19	upper	0.33	incomplete	0.99	simple	0.165	0	0.99	apically curved	absent
Axis 19	lower	0.165	complete	0.99	complex	0.033	33	0.99	apically curved	present
Axis 19	upper	0.495	complete	1.32	complex	0.066	33	0.99	apically curved	present
Axis 19	lower	0.99	incomplete	2.31	complex	0.33	0	0.99	apically curved	present
Axis 19	lower	0.066	complete	0.99	simple	0.066	33	0.99	apically curved	present
Axis 19	lower	0.264	complete	0.99	simple	0.033	33	0.99	apically curved	present
Axis 19	lower	0.33	complete	0.99	simple	0.066	33	0.99	apically curved	present
Axis 19	lower	0.099	complete	0.99	simple	0.033	33	0.99	apically curved	present
Axis 19	lower	0.165	complete	0.99	simple	0.033	33	0.99	apically curved	present
Axis 19	lower	0.33	complete	0.99	simple	0.033	33	0.99	apically curved	present
Axis 19	lower	0.33	complete	0.99	simple	0.033	33	0.99	apically curved	present
Axis 19	upper	0.099	complete	0.99	simple	0.099	33	0.99	apically curved	present
Axis 19	upper	0.165	complete	0.99	simple	0.033	33	0.99	apically curved	present
Axis 19	upper	0.165	complete	0.99	simple	0.033	33	0.99	apically curved	present
Axis 19	upper	0.099	complete	0.99	simple	0.033	33	0.99	apically curved	present
Axis 19	upper	0.099	complete	0.99	simple	0.033	33	0.99	apically curved	present
Axis 19	lower	0.33	incomplete	0.99	simple	0.165	0	0.99	apically curved	present
Axis 19	upper	0.165	incomplete	0.99	simple	0.066	0	0.99	apically curved	present
Axis 19	upper	0.165	incomplete	0.99	simple	0.099	0	0.99	apically curved	present
Axis 19	upper	0.33	incomplete	0.99	simple	0.066	0	0.99	apically curved	present
Axis 19	lower	0.165	incomplete	0.825	simple	0.066	0	0.825	apically curved	absent
Axis 19	lower	0.165	complete	0.825	simple	0.066	33	0.825	apically curved	present
Axis 19	upper	0.165	complete	0.825	simple	0.033	33	0.825	apically curved	present
Axis 19	upper	0.165	complete	0.825	simple	0.033	33	0.825	apically curved	present
Axis 19	upper	0.165	complete	0.825	simple	0.066	33	0.825	apically curved	present
Axis 19	upper	0.165	complete	0.66	simple	0.066	33	0.66	apically curved	absent
Axis 19	upper	0.33	incomplete	0.66	simple	0.165	0	0.66	apically curved	absent
Axis 19	lower	0.33	complete	0.66	simple	0.066	33	0.66	apically curved	present
Axis 19	lower	0.495	complete	0.66	simple	0.33	33	0.66	apically curved	present
Axis 19	lower	0.165	complete	0.66	simple	0.066	33	0.66	apically curved	present
Axis 19	lower	0.099	complete	0.66	simple	0.033	33	0.66	apically curved	present
Axis 19	upper	0.099	complete	0.66	simple	0.033	33	0.66	apically curved	present
Axis 19	upper	0.066	complete	0.66	simple	0.033	33	0.66	apically curved	present
Axis 19	upper	0.066	complete	0.66	simple	0.033	33	0.66	apically curved	present
Axis 19	upper	0.165	complete	0.66	simple	0.033	33	0.66	apically curved	present
Axis 19	upper	0.165	incomplete	0.66	simple	0.066	0	0.66	apically curved	present
Axis 19	lower	0.495	incomplete	0.495	simple	0.33	0	0.495	apically curved	absent
Axis 19	lower	0.165	complete	0.495	simple	0.033	33	0.495	apically curved	present
Axis 19	lower	0.165	complete	0.495	simple	0.066	33	0.495	apically curved	present
Axis 19	upper	0.495	complete	0.495	simple	0.066	33	0.495	apically curved	present
Axis 19	lower	0.066	complete	0.33	simple	0.033	33	0.33	apically curved	absent
Axis 19	upper	0.066	complete	0.33	simple	0.033	33	0.33	apically curved	absent
Axis 19	upper	0.066	complete	0.33	simple	0.033	33	0.33	apically curved	absent
Axis 19	lower	0.33	complete	0.495	simple	0.099	99	0.33	apically curved	present
Axis 19	upper	0.165	complete	0.165	simple	0.066	66	0.165	apically curved	absent
Axis 19	upper	0.099	incomplete	0.165	simple	0.066	0	0.165	apically curved	absent
Axis 19	lower	0.165	complete	0.165	simple	0.033	66	0	apically curved	absent
Axis 19	lower	0.099	complete	0.165	simple	0.033	66	0	apically curved	absent
Axis 19	lower	0.165	complete	0.66	simple	0.033	66	0	apically curved	absent
Axis 19	lower	0.165	complete	0.165	simple	0.033	66	0	apically curved	absent
Axis 19	lower	0.132	complete	0.165	simple	0.033	33	0	apically curved	absent
Axis 19	lower	0.099	complete	0.495	simple	0.066	33	0	apically curved	absent
Axis 19	lower	0.099	complete	0.495	simple	0.066	33	0	apically curved	absent
Axis 19	lower	0.099	complete	0.495	simple	0.066	33	0	apically curved	absent
Axis 19	lower	0.099	complete	0.165	simple	0.066	33	0	apically curved	absent
Axis 19	lower	0.33	incomplete	0.165	simple	0.33	0	0	apically curved	absent
Axis 19	lower	0.33	incomplete	0.165	simple	0.33	0	0	apically curved	absent
Axis 19	lower	0.495	incomplete	0.495	simple	0.33	0	0	apically curved	absent
Axis 19	lower	0.33	incomplete	0.165	simple	0.165	0	0	apically curved	absent
Axis 19	lower	0.165	incomplete	0.495	simple	0.033	0	0	apically curved	absent
Axis 19	lower	0.165	incomplete	0.495	simple	0.033	0	0	apically curved	absent
Axis 19	lower	0.33	incomplete	0.33	simple	0.165	0	0	apically curved	absent
Axis 19	lower	0.33	incomplete	0.825	simple	0.33	0	0	apically curved	absent
Axis 19	lower	0.165	incomplete	0.66	simple	0.033	0	0	apically curved	absent
Axis 19	lower	0.33	incomplete	0.66	simple	0.33	0	0	apically curved	absent
Axis 19	lower	0.066	incomplete	0.165	simple	0.033	0	0	apically curved	absent
Axis 19	lower	0.99	incomplete	0.099	simple	0.33	0	0	apically curved	absent
Axis 19	lower	0.165	incomplete	0.66	simple	0.033	0	0	apically curved	absent
Axis 19	lower	0.297	incomplete	0.495	simple	0.066	0	0	apically curved	absent
Axis 19	lower	0.165	incomplete	0.33	simple	0.033	0	0	apically curved	absent
Axis 19	lower	0.33	incomplete	0.33	simple	0.33	0	0	apically curved	absent
Axis 19	lower	0.099	incomplete	0.165	simple	0.033	0	0	apically curved	absent
Axis 19	lower	0.165	incomplete	0.825	simple	0.033	0	0	apically curved	absent
Axis 19	lower	0.132	incomplete	0.66	simple	0.033	0	0	apically curved	absent
Axis 19	lower	0.495	incomplete	1.98	simple	0.429	0	0	apically curved	absent
Axis 19	lower	0.33	incomplete	0.33	simple	0.33	0	0	apically curved	absent
Axis 19	lower	0.495	incomplete	0.825	simple	0.33	0	0	apically curved	absent
Axis 19	lower	0.198	incomplete	0.33	simple	0.099	0	0	apically curved	absent
Axis 19	lower	0.264	incomplete	0.66	simple	0.099	0	0	apically curved	absent
Axis 19	lower	0.165	incomplete	0.825	simple	0.033	0	0	apically curved	absent
Axis 19	lower	0.165	incomplete	0.99	simple	0.066	0	0	apically curved	absent
Axis 19	lower	0.66	incomplete	1.32	simple	0.165	0	0	apically curved	absent
Axis 19	lower	0.33	incomplete	1.155	simple	0.099	0	0	apically curved	absent
Axis 19	lower	0.33	incomplete	0.33	simple	0.33	0	0	apically curved	absent
Axis 19	lower	0.33	incomplete	0.66	simple	0.33	0	0	apically curved	absent
Axis 19	lower	0.132	incomplete	0.495	simple	0.066	0	0	apically curved	absent
Axis 19	lower	0.33	incomplete	0.99	simple	0.33	0	0	apically curved	absent
Axis 19	lower	0.99	incomplete	1.32	simple	0.33	0	0	apically curved	absent
Axis 19	lower	0.165	incomplete	0.66	simple	0.066	0	0	apically curved	absent
Axis 19	lower	0.495	incomplete	0.495	simple	0.33	0	0	apically curved	absent
Axis 19	lower	0.594	incomplete	1.485	simple	0.165	0	0	apically curved	absent
Axis 19	lower	0.66	incomplete	0.825	simple	0.33	0	0	apically curved	absent
Axis 19	lower	0.33	incomplete	0.66	simple	0.165	0	0	apically curved	absent
Axis 19	lower	0.165	incomplete	0.33	simple	0.066	0	0	apically curved	absent
Axis 19	lower	0.165	incomplete	0.33	simple	0.033	0	0	apically curved	absent
Axis 19	lower	0.33	incomplete	0.66	simple	0.165	0	0	apically curved	absent
Axis 19	lower	0.165	incomplete	0.66	simple	0.033	0	0	apically curved	absent
Axis 19	upper	0.165	incomplete	0.33	simple	0.033	0	0	apically curved	absent
Axis 19	upper	0.165	incomplete	0.33	simple	0.033	0	0	apically curved	absent
Axis 19	upper	0.33	incomplete	0.66	simple	0.165	0	0	apically curved	absent
Axis 19	upper	0.165	incomplete	0.495	simple	0.033	0	0	apically curved	absent
Axis 19	upper	0.165	incomplete	0.33	simple	0.033	0	0	apically curved	absent
Axis 19	upper	0.33	incomplete	0.33	simple	0.165	0	0	apically curved	absent
Axis 19	upper	0.165	incomplete	0.66	simple	0.033	0	0	apically curved	absent
Axis 19	upper	0.33	incomplete	0.33	simple	0.33	0	0	apically curved	absent
Axis 19	upper	0.165	incomplete	0.33	simple	0.033	0	0	apically curved	absent
Axis 19	upper	0.165	incomplete	1.98	simple	0.165	0	0	apically curved	absent
Axis 19	upper	0.165	incomplete	1.32	simple	0.165	0	0	apically curved	absent
Axis 19	lower	0.495	complete	2.475	complex	0.198	49.5	0	apically curved	present
Axis 19	lower	0.33	complete	1.32	complex	0.33	33	0	apically curved	present
Axis 19	lower	0.33	complete	0.825	complex	0.165	33	0	apically curved	present
Axis 19	lower	0.66	complete	1.32	simple	0.099	33	0	apically curved	present
Axis 19	lower	0.165	complete	0.66	simple	0.033	66	0	apically curved	present
Axis 19	lower	0.099	complete	0.99	simple	0.033	33	0	apically curved	present
Axis 19	lower	0.165	complete	1.98	simple	0.099	33	0	apically curved	present
Axis 19	lower	0.099	incomplete	0.495	simple	0.033	0	0	apically curved	present
Axis 19	lower	0.231	incomplete	0.99	simple	0.132	0	0	apically curved	present
Axis 19	lower	0.33	incomplete	0.99	simple	0.33	0	0	apically curved	present
Axis 19	lower	0.33	incomplete	1.98	simple	0.33	0	0	apically curved	present
Axis 19	lower	0.099	incomplete	0.99	simple	0.066	0	0	apically curved	present
Axis 19	lower	0.33	incomplete	0.99	simple	0.33	0	0	apically curved	present
Axis 19	lower	0.165	incomplete	1.32	simple	0.165	0	0	apically curved	present
Axis 19	lower	0.66	incomplete	1.65	simple	0.132	0	0	apically curved	present
Axis 19	lower	0.99	incomplete	1.32	simple	0.33	0	0	apically curved	present
Axis 19	lower	0.495	incomplete	0.99	simple	0.099	0	0	apically curved	present
Axis 19	lower	0.066	incomplete	0.495	simple	0.066	0	0	apically curved	present
Axis 19	lower	0.165	incomplete	1.65	simple	0.165	0	0	apically curved	present
Axis 19	lower	0.165	incomplete	0.66	simple	0.033	0	0	apically curved	present
Axis 19	lower	0.099	incomplete	0.825	simple	0.033	0	0	apically curved	present
Axis 19	lower	0.33	incomplete	1.65	simple	0.165	0	0	apically curved	present
Axis 19	upper	0.165	incomplete	0.33	simple	0.033	0	0	apically curved	present
Axis 19	upper	0.165	incomplete	0.99	simple	0.066	0	0	apically curved	present
Axis 19	upper	0.33	incomplete	1.155	simple	0.132	0	0	apically curved	present
Axis 19	upper	0.33	incomplete	0.99	simple	0.33	0	0	apically curved	present
Axis 19	upper	0.165	incomplete	0.33	simple	0.066	0	0	apically curved	present
Axis 2	lower	0.396	complete	3.96	simple	0.264	49.5	3.96	horizontal	present
Axis 2	upper	0.33	complete	3.3	complex	0.33	33	3.3	horizontal	present
Axis 2	lower	0.33	complete	2.97	simple	0.165	33	2.97	horizontal	present
Axis 2	upper	0.33	complete	2.805	simple	0.33	33	2.805	horizontal	present
Axis 2	upper	0.099	complete	1.98	simple	0.033	33	1.98	horizontal	present
Axis 2	upper	0.165	complete	1.485	simple	0.066	33	1.485	horizontal	present
Axis 2	lower	0.198	complete	1.089	simple	0.132	33	1.089	horizontal	present
Axis 2	lower	0.33	incomplete	0.99	simple	0.33	33	0.99	horizontal	present
Axis 2	lower	0.495	incomplete	0.33	simple	0	0	0	horizontal	absent
Axis 2	lower	0.33	incomplete	0.165	simple	0	0	0	horizontal	absent
Axis 2	lower	0.33	incomplete	0.66	simple	0	0	0	horizontal	absent
Axis 2	upper	0.33	incomplete	0.99	simple	0.33	0	0	horizontal	absent
Axis 2	upper	0.33	incomplete	0.99	simple	0.33	0	0	horizontal	absent
Axis 2	upper	0.33	incomplete	0.99	simple	0.33	0	0	horizontal	absent
Axis 2	upper	0.33	incomplete	0.99	simple	0.33	0	0	horizontal	absent
Axis 2	upper	0.33	incomplete	0.99	simple	0.33	0	0	horizontal	absent
Axis 2	upper	0.33	incomplete	0.99	simple	0.33	0	0	horizontal	absent
Axis 2	upper	0.33	incomplete	0.99	simple	0.33	0	0	horizontal	absent
Axis 2	upper	0.33	incomplete	0.99	simple	0.33	0	0	horizontal	absent
Axis 2	upper	0.33	incomplete	0.99	simple	0.33	0	0	horizontal	absent
Axis 2	lower	0.33	complete	4.62	simple	0.33	33	4.62	apically curved	present
Axis 2	lower	0.33	complete	4.455	simple	0.165	33	4.455	apically curved	present
Axis 2	lower	0.33	complete	4.455	simple	0.33	33	4.455	apically curved	present
Axis 2	lower	0.33	complete	4.29	simple	0.33	16.5	4.29	apically curved	present
Axis 2	lower	0.33	complete	3.96	simple	0.33	33	3.96	apically curved	present
Axis 2	upper	0.33	incomplete	3.96	simple	0.33	66	3.96	apically curved	present
Axis 2	lower	0.594	incomplete	3.465	simple	0.396	33	3.465	apically curved	present
Axis 2	lower	0.33	complete	2.97	simple	0.165	33	2.97	apically curved	present
Axis 2	lower	0.264	complete	2.97	simple	0.132	33	2.97	apically curved	present
Axis 2	lower	0.462	incomplete	3.795	simple	0.396	99	2.97	apically curved	present
Axis 2	upper	0.33	complete	2.805	simple	0.33	33	2.805	apically curved	present
Axis 2	lower	0.33	incomplete	2.805	simple	0.33	0	2.805	apically curved	present
Axis 2	lower	0.264	incomplete	2.805	simple	0	0	2.805	apically curved	present
Axis 2	lower	0.429	incomplete	2.97	simple	0.264	0	2.805	apically curved	present
Axis 2	lower	0.264	complete	2.64	simple	0.165	33	2.64	apically curved	present
Axis 2	lower	0.33	complete	2.64	simple	0.165	33	2.64	apically curved	present
Axis 2	lower	0.264	complete	2.64	simple	0.132	33	2.64	apically curved	present
Axis 2	lower	0.165	complete	2.64	simple	0.066	33	2.64	apically curved	present
Axis 2	upper	0.33	complete	2.64	simple	0.264	33	2.64	apically curved	present
Axis 2	lower	0.33	complete	2.475	simple	0.264	33	2.475	apically curved	present
Axis 2	upper	0.33	incomplete	2.475	simple	0.33	66	2.475	apically curved	present
Axis 2	lower	0.264	complete	2.31	simple	0.165	49.5	2.31	apically curved	present
Axis 2	lower	0.264	complete	2.31	simple	0.165	33	2.31	apically curved	present
Axis 2	lower	0.33	complete	2.31	simple	0.264	33	2.31	apically curved	present
Axis 2	lower	0.264	incomplete	2.31	simple	0.132	66	2.31	apically curved	present
Axis 2	lower	0.33	complete	2.145	simple	0.264	33	2.145	apically curved	present
Axis 2	lower	0.33	complete	1.98	simple	0.264	33	1.98	apically curved	present
Axis 2	lower	0.165	complete	1.98	simple	0.099	16.5	1.98	apically curved	present
Axis 2	upper	0.33	complete	1.65	complex	0.066	33	1.65	apically curved	present
Axis 2	lower	0.33	complete	1.485	simple	0.33	49.5	1.485	apically curved	absent
Axis 2	lower	0.33	complete	1.485	simple	0.264	33	1.485	apically curved	present
Axis 2	upper	0.33	complete	1.485	simple	0.264	33	1.485	apically curved	present
Axis 2	lower	0.33	incomplete	0.99	simple	0.33	0	0.99	apically curved	present
Axis 2	lower	0.33	incomplete	0.99	simple	0.33	0	0.99	apically curved	present
Axis 2	lower	0.165	complete	0.66	simple	0.066	66	0.66	apically curved	present
Axis 2	lower	0.165	incomplete	0.66	simple	0	66	0.66	apically curved	present
Axis 2	lower	0.165	complete	0.33	simple	0.033	33	0.33	apically curved	present
Axis 2	lower	0.165	incomplete	0.231	simple	0	0	0.231	apically curved	present
Axis 2	lower	0.297	incomplete	0.165	simple	0	0	0	apically curved	absent
Axis 2	lower	0.429	incomplete	0.165	simple	0	0	0	apically curved	absent
Axis 2	lower	0.33	incomplete	0.99	simple	0.33	0	0	apically curved	absent
Axis 2	upper	0.33	incomplete	0.99	simple	0.33	0	0	apically curved	absent
Axis 2	upper	0.33	incomplete	0.99	simple	0.33	0	0	apically curved	absent
Axis 2	upper	0.33	incomplete	0.99	simple	0.33	0	0	apically curved	absent
Axis 2	upper	0.33	incomplete	0.99	simple	0.33	0	0	apically curved	absent
Axis 2	upper	0.33	incomplete	0.99	simple	0.33	0	0	apically curved	absent
Axis 2	upper	0.33	incomplete	0.99	simple	0.33	0	0	apically curved	absent
Axis 2	upper	0.33	incomplete	0.99	simple	0.33	0	0	apically curved	absent
Axis 2	upper	0.33	incomplete	0.99	simple	0.33	0	0	apically curved	absent
Axis 2	upper	0.33	incomplete	0.99	simple	0.33	0	0	apically curved	absent
Axis 2	lower	0.33	incomplete	0.495	simple	0	0	0	apically curved	present
Axis 2	lower	0.33	incomplete	0.495	simple	0	0	0	apically curved	present
Axis 2	lower	0.33	incomplete	0.495	simple	0	0	0	apically curved	present
Axis 20	upper	0.33	incomplete	2.31	simple	0.165	0	2.31	basally curved	present
Axis 20	lower	0.33	incomplete	1.98	simple	0.165	0	1.98	basally curved	present
Axis 20	lower	0.33	incomplete	1.98	simple	0.165	0	1.98	basally curved	present
Axis 20	lower	0.33	complete	1.65	simple	0.099	33	1.65	basally curved	present
Axis 20	lower	0.33	incomplete	1.485	simple	0.165	0	1.485	basally curved	absent
Axis 20	upper	0.33	complete	1.485	simple	0.099	33	1.485	basally curved	present
Axis 20	lower	0.33	incomplete	1.32	simple	0.099	0	1.32	basally curved	absent
Axis 20	lower	0.495	complete	1.65	complex	0.132	33	1.32	basally curved	present
Axis 20	lower	0.165	complete	1.32	simple	0.066	33	1.32	basally curved	present
Axis 20	lower	0.165	complete	1.32	simple	0.066	33	1.32	basally curved	present
Axis 20	lower	0.33	complete	1.32	simple	0.099	33	1.32	basally curved	present
Axis 20	lower	0.33	incomplete	0.825	simple	0.165	0	0.825	basally curved	absent
Axis 20	lower	1.32	incomplete	0.99	simple	0.495	0	0	basally curved	absent
Axis 20	lower	1.32	incomplete	1.32	simple	0.495	0	0	basally curved	absent
Axis 20	lower	0.66	incomplete	0.66	simple	0.33	0	0	basally curved	absent
Axis 20	lower	0.165	incomplete	0.132	simple	0.066	0	0	basally curved	absent
Axis 20	lower	0.165	incomplete	0.33	simple	0.066	0	0	basally curved	absent
Axis 20	lower	0.33	incomplete	0.66	simple	0.165	0	0	basally curved	absent
Axis 20	lower	0.66	incomplete	2.64	simple	0.495	0	0	basally curved	absent
Axis 20	upper	0.66	incomplete	0.66	simple	0.33	0	0	basally curved	absent
Axis 20	upper	0.66	incomplete	0.66	simple	0.33	0	0	basally curved	absent
Axis 20	lower	0.99	incomplete	1.98	simple	0.33	0	0	basally curved	present
Axis 20	lower	0.132	incomplete	0.33	simple	0.066	0	0	basally curved	present
Axis 20	upper	0.495	incomplete	1.65	simple	0.264	0	0	basally curved	present
Axis 20	upper	0.495	complete	4.29	simple	0.33	33	3.3	horizontal	present
Axis 20	lower	0.33	complete	2.97	simple	0.165	33	2.97	horizontal	present
Axis 20	upper	0.33	complete	2.805	simple	0.165	33	2.805	horizontal	present
Axis 20	upper	0.33	complete	2.64	simple	0.165	33	2.64	horizontal	present
Axis 20	lower	0.33	complete	2.475	simple	0.165	33	2.475	horizontal	present
Axis 20	lower	0.33	complete	2.31	simple	0.264	33	2.31	horizontal	present
Axis 20	lower	0.33	complete	2.31	simple	0.132	33	2.31	horizontal	present
Axis 20	lower	0.33	complete	1.98	simple	0.099	33	1.98	horizontal	present
Axis 20	lower	0.66	complete	2.64	simple	0.264	33	1.98	horizontal	present
Axis 20	upper	0.33	incomplete	1.98	simple	0.165	0	1.98	horizontal	present
Axis 20	upper	0.495	incomplete	2.31	simple	0.33	0	1.815	horizontal	present
Axis 20	lower	0.33	incomplete	1.65	simple	0.165	0	1.65	horizontal	absent
Axis 20	upper	0.495	incomplete	1.65	simple	0.099	0	1.65	horizontal	absent
Axis 20	lower	0.33	complete	1.65	simple	0.165	33	1.65	horizontal	present
Axis 20	upper	0.33	complete	1.65	simple	0.165	33	1.65	horizontal	present
Axis 20	lower	0.165	complete	1.485	simple	0.066	33	1.485	horizontal	present
Axis 20	lower	0.33	complete	1.485	simple	0.066	33	1.485	horizontal	present
Axis 20	lower	0.495	incomplete	1.815	simple	0.264	0	1.485	horizontal	present
Axis 20	lower	0.495	incomplete	1.815	simple	0.264	0	1.485	horizontal	present
Axis 20	upper	0.33	incomplete	1.32	simple	0.165	0	1.32	horizontal	absent
Axis 20	upper	0.33	complete	1.32	complex	0.099	33	1.32	horizontal	present
Axis 20	lower	0.33	complete	1.32	simple	0.066	33	1.32	horizontal	present
Axis 20	lower	0.495	incomplete	1.65	simple	0.165	0	1.32	horizontal	present
Axis 20	upper	0.66	incomplete	2.31	simple	0.33	0	1.155	horizontal	absent
Axis 20	lower	0.495	complete	1.98	complex	0.264	33	1.155	horizontal	present
Axis 20	lower	0.495	incomplete	1.32	simple	0.33	0	0.99	horizontal	absent
Axis 20	lower	0.495	incomplete	1.32	simple	0.165	0	0.99	horizontal	absent
Axis 20	upper	0.33	complete	0.99	simple	0.066	33	0.99	horizontal	present
Axis 20	lower	0.165	incomplete	0.99	simple	0.066	0	0.99	horizontal	present
Axis 20	lower	0.99	incomplete	2.31	simple	0.495	0	0.66	horizontal	absent
Axis 20	lower	0.165	complete	0.66	simple	0.066	66	0.66	horizontal	present
Axis 20	lower	0.33	complete	1.155	simple	0.099	33	0.66	horizontal	present
Axis 20	lower	0.66	incomplete	1.65	simple	0.396	0	0.495	horizontal	absent
Axis 20	lower	0.66	incomplete	1.98	simple	0.33	0	0.33	horizontal	absent
Axis 20	upper	0.33	complete	1.32	complex	0.264	33	0	horizontal	absent
Axis 20	lower	0.66	incomplete	1.815	complex	0.33	0	0	horizontal	absent
Axis 20	upper	0.495	incomplete	0.99	complex	0	0	0	horizontal	absent
Axis 20	lower	0.165	complete	0.33	simple	0.066	33	0	horizontal	absent
Axis 20	lower	0.33	incomplete	0.495	simple	0.165	0	0	horizontal	absent
Axis 20	lower	0.33	incomplete	0.33	simple	0.165	0	0	horizontal	absent
Axis 20	lower	0.66	incomplete	1.485	simple	0.33	0	0	horizontal	absent
Axis 20	lower	0.66	incomplete	0.99	simple	0.33	0	0	horizontal	absent
Axis 20	lower	0.66	incomplete	1.98	simple	0.396	0	0	horizontal	absent
Axis 20	lower	0.66	incomplete	0.99	simple	0.33	0	0	horizontal	absent
Axis 20	lower	1.32	incomplete	1.98	simple	0.396	0	0	horizontal	absent
Axis 20	lower	0.66	incomplete	0.99	simple	0.396	0	0	horizontal	absent
Axis 20	lower	0.33	incomplete	0.066	simple	0.165	0	0	horizontal	absent
Axis 20	lower	0.66	incomplete	1.32	simple	0.33	0	0	horizontal	absent
Axis 20	lower	0.825	incomplete	0.66	simple	0.33	0	0	horizontal	absent
Axis 20	lower	0.99	incomplete	0.66	simple	0.33	0	0	horizontal	absent
Axis 20	lower	0.396	incomplete	1.32	simple	0.165	0	0	horizontal	absent
Axis 20	lower	0.66	incomplete	0.66	simple	0.33	0	0	horizontal	absent
Axis 20	lower	0.33	incomplete	0.66	simple	0.165	0	0	horizontal	absent
Axis 20	lower	0.33	incomplete	0.33	simple	0.165	0	0	horizontal	absent
Axis 20	lower	0.33	incomplete	0.66	simple	0.165	0	0	horizontal	absent
Axis 20	lower	0.99	incomplete	1.32	simple	0.33	0	0	horizontal	absent
Axis 20	lower	0.33	incomplete	1.155	simple	0.165	0	0	horizontal	absent
Axis 20	lower	0.33	incomplete	0.33	simple	0.33	0	0	horizontal	absent
Axis 20	lower	0.66	incomplete	0.66	simple	0.33	0	0	horizontal	absent
Axis 20	lower	1.65	incomplete	0.99	simple	0.33	0	0	horizontal	absent
Axis 20	lower	0.825	incomplete	1.32	simple	0.495	0	0	horizontal	absent
Axis 20	lower	0.66	incomplete	0.825	simple	0.33	0	0	horizontal	absent
Axis 20	lower	0.33	incomplete	0.99	simple	0.33	0	0	horizontal	absent
Axis 20	lower	0.33	incomplete	0.99	simple	0.165	0	0	horizontal	absent
Axis 20	lower	0.33	incomplete	0.99	simple	0.165	0	0	horizontal	absent
Axis 20	lower	0.66	incomplete	0.66	simple	0.33	0	0	horizontal	absent
Axis 20	lower	0.33	incomplete	1.98	simple	0.264	0	0	horizontal	absent
Axis 20	lower	0.165	incomplete	0.33	simple	0.066	0	0	horizontal	absent
Axis 20	lower	0.165	incomplete	0.33	simple	0.066	0	0	horizontal	absent
Axis 20	lower	0.165	incomplete	0.33	simple	0.066	0	0	horizontal	absent
Axis 20	lower	0.33	incomplete	0.33	simple	0.165	0	0	horizontal	absent
Axis 20	lower	0.33	incomplete	1.32	simple	0.165	0	0	horizontal	absent
Axis 20	lower	0.495	incomplete	1.32	simple	0.33	0	0	horizontal	absent
Axis 20	lower	0.33	incomplete	0.66	simple	0.33	0	0	horizontal	absent
Axis 20	lower	0.33	incomplete	0.66	simple	0.33	0	0	horizontal	absent
Axis 20	lower	0.165	incomplete	0.495	simple	0.066	0	0	horizontal	absent
Axis 20	lower	0.165	incomplete	0.165	simple	0.066	0	0	horizontal	absent
Axis 20	upper	0.33	incomplete	0.33	simple	0.264	0	0	horizontal	absent
Axis 20	upper	0.99	incomplete	1.65	simple	0.495	0	0	horizontal	absent
Axis 20	upper	0.66	incomplete	0.33	simple	0.33	0	0	horizontal	absent
Axis 20	upper	0.33	incomplete	1.485	simple	0.165	0	0	horizontal	absent
Axis 20	upper	0.99	incomplete	0.66	simple	0.33	0	0	horizontal	absent
Axis 20	upper	1.155	incomplete	1.155	simple	0.33	0	0	horizontal	absent
Axis 20	upper	0.33	incomplete	0.99	simple	0.165	0	0	horizontal	absent
Axis 20	upper	0.99	incomplete	1.65	simple	0.33	0	0	horizontal	absent
Axis 20	upper	0.66	incomplete	0.99	simple	0.363	0	0	horizontal	absent
Axis 20	upper	0.99	incomplete	1.32	simple	0.495	0	0	horizontal	absent
Axis 20	upper	0.66	incomplete	0.99	simple	0.33	0	0	horizontal	absent
Axis 20	upper	0.165	incomplete	0.66	simple	0.066	0	0	horizontal	absent
Axis 20	upper	0.33	incomplete	0.66	simple	0.165	0	0	horizontal	absent
Axis 20	upper	0.33	incomplete	0.66	simple	0.165	0	0	horizontal	absent
Axis 20	upper	0.33	incomplete	1.32	simple	0.099	0	0	horizontal	absent
Axis 20	upper	0.33	incomplete	0.33	simple	0.165	0	0	horizontal	absent
Axis 20	upper	0.33	incomplete	0.33	simple	0.165	0	0	horizontal	absent
Axis 20	upper	0.33	incomplete	0.66	simple	0.165	0	0	horizontal	absent
Axis 20	upper	0.165	incomplete	0.33	simple	0.066	0	0	horizontal	absent
Axis 20	lower	0.165	complete	1.155	simple	0.033	33	0	horizontal	present
Axis 20	upper	0.495	complete	1.98	simple	0.165	33	0	horizontal	present
Axis 20	upper	0.165	complete	0.495	simple	0.066	33	0	horizontal	present
Axis 20	lower	0.165	incomplete	0.495	simple	0.066	0	0	horizontal	present
Axis 20	lower	0.495	incomplete	1.32	simple	0.165	0	0	horizontal	present
Axis 20	lower	0.66	incomplete	1.155	simple	0.33	0	0	horizontal	present
Axis 20	lower	0.33	incomplete	1.32	simple	0.165	0	0	horizontal	present
Axis 20	lower	0.165	incomplete	1.32	simple	0.099	0	0	horizontal	present
Axis 20	lower	0.495	incomplete	1.65	simple	0.165	0	0	horizontal	present
Axis 20	upper	0.33	incomplete	0.99	simple	0.165	0	0	horizontal	present
Axis 20	upper	0.495	incomplete	1.32	simple	0.165	0	0	horizontal	present
Axis 20	upper	0.495	incomplete	1.32	simple	0.33	0	0	horizontal	present
Axis 20	upper	0.495	incomplete	1.98	simple	0.264	0	0	horizontal	present
Axis 20	upper	0.66	incomplete	2.97	simple	0.495	0	0	horizontal	present
Axis 20	upper	0.429	complete	3.96	simple	0.33	33	3.63	apically curved	present
Axis 20	upper	0.33	complete	2.97	simple	0.33	33	2.97	apically curved	present
Axis 20	lower	0.495	complete	3.795	simple	0.33	33	2.805	apically curved	present
Axis 20	lower	0.165	complete	2.64	simple	0.165	33	2.64	apically curved	present
Axis 20	lower	0.33	incomplete	2.64	simple	0.264	0	2.64	apically curved	present
Axis 20	lower	0.33	complete	2.31	simple	0.099	33	2.31	apically curved	present
Axis 20	upper	0.33	incomplete	2.31	simple	0.165	0	2.31	apically curved	present
Axis 20	upper	0.33	incomplete	2.31	simple	0.165	0	2.31	apically curved	present
Axis 20	upper	0.33	incomplete	1.98	simple	0.264	0	1.98	apically curved	absent
Axis 20	lower	0.33	complete	1.98	complex	0.165	33	1.98	apically curved	present
Axis 20	lower	0.99	complete	2.97	complex	0.66	33	1.98	apically curved	present
Axis 20	lower	0.165	complete	1.98	simple	0.099	33	1.98	apically curved	present
Axis 20	lower	0.165	complete	1.98	simple	0.099	33	1.98	apically curved	present
Axis 20	lower	0.33	complete	1.98	simple	0.165	33	1.98	apically curved	present
Axis 20	lower	0.495	incomplete	2.31	simple	0.264	0	1.98	apically curved	present
Axis 20	upper	0.33	incomplete	1.98	simple	0.165	0	1.98	apically curved	present
Axis 20	lower	0.495	incomplete	2.046	simple	0.264	0	1.815	apically curved	present
Axis 20	lower	0.66	complete	2.64	simple	0.33	33	1.65	apically curved	present
Axis 20	upper	0.165	complete	1.65	simple	0.066	33	1.65	apically curved	present
Axis 20	lower	0.495	incomplete	1.98	simple	0.165	0	1.65	apically curved	present
Axis 20	upper	0.33	complete	1.485	simple	0.132	33	1.485	apically curved	present
Axis 20	upper	0.495	incomplete	1.485	simple	0.132	0	1.485	apically curved	present
Axis 20	upper	0.495	incomplete	1.98	simple	0.165	0	1.485	apically curved	present
Axis 20	lower	0.33	incomplete	1.32	simple	0.165	0	1.32	apically curved	absent
Axis 20	upper	0.33	incomplete	1.32	simple	0.165	0	1.32	apically curved	absent
Axis 20	upper	0.33	incomplete	1.32	simple	0.165	0	1.32	apically curved	absent
Axis 20	lower	0.33	complete	1.32	simple	0.099	33	1.32	apically curved	present
Axis 20	upper	0.165	complete	1.32	simple	0.066	33	1.32	apically curved	present
Axis 20	lower	0.495	incomplete	1.98	simple	0.33	0	1.32	apically curved	present
Axis 20	upper	0.165	incomplete	1.32	simple	0.099	0	1.32	apically curved	present
Axis 20	upper	0.33	complete	1.155	simple	0.066	33	1.155	apically curved	present
Axis 20	lower	0.33	incomplete	1.98	simple	0.264	0	0.99	apically curved	absent
Axis 20	upper	0.33	complete	1.089	complex	0.165	33	0.99	apically curved	present
Axis 20	lower	0.165	complete	0.99	simple	0.099	33	0.99	apically curved	present
Axis 20	lower	0.099	complete	0.99	simple	0.033	33	0.99	apically curved	present
Axis 20	upper	0.495	incomplete	1.65	simple	0.165	0	0.66	apically curved	absent
Axis 20	lower	0.099	complete	0.66	simple	0.033	33	0.66	apically curved	present
Axis 20	lower	0.165	complete	0.495	simple	0.033	33	0.495	apically curved	absent
Axis 20	upper	0.99	complete	3.3	complex	0.33	33	0	apically curved	absent
Axis 20	lower	0.33	incomplete	0.66	simple	0.165	0	0	apically curved	absent
Axis 20	lower	0.33	incomplete	1.32	simple	0.165	0	0	apically curved	absent
Axis 20	lower	0.495	incomplete	1.485	simple	0.33	0	0	apically curved	absent
Axis 20	lower	0.99	incomplete	0.99	simple	0.33	0	0	apically curved	absent
Axis 20	lower	0.33	incomplete	0.66	simple	0.33	0	0	apically curved	absent
Axis 20	lower	0.33	incomplete	0.33	simple	0.33	0	0	apically curved	absent
Axis 20	lower	0.66	incomplete	0.66	simple	0.33	0	0	apically curved	absent
Axis 20	lower	0.33	incomplete	1.155	simple	0.33	0	0	apically curved	absent
Axis 20	lower	0.33	incomplete	0.33	simple	0.33	0	0	apically curved	absent
Axis 20	lower	0.33	incomplete	0.66	simple	0.33	0	0	apically curved	absent
Axis 20	lower	0.495	incomplete	0.66	simple	0.33	0	0	apically curved	absent
Axis 20	lower	0.33	incomplete	0.33	simple	0.165	0	0	apically curved	absent
Axis 20	lower	0.33	incomplete	0.33	simple	0.165	0	0	apically curved	absent
Axis 20	lower	0.165	incomplete	0.33	simple	0.066	0	0	apically curved	absent
Axis 20	lower	0.165	incomplete	0.66	simple	0.066	0	0	apically curved	absent
Axis 20	lower	0.165	incomplete	0.33	simple	0.066	0	0	apically curved	absent
Axis 20	lower	0.495	incomplete	1.32	simple	0.165	0	0	apically curved	absent
Axis 20	lower	0.165	incomplete	0.495	simple	0.066	0	0	apically curved	absent
Axis 20	lower	0.495	incomplete	1.32	simple	0.33	0	0	apically curved	absent
Axis 20	lower	0.495	incomplete	0.495	simple	0.33	0	0	apically curved	absent
Axis 20	lower	0.165	incomplete	0.495	simple	0.066	0	0	apically curved	absent
Axis 20	lower	0.165	incomplete	0.495	simple	0.066	0	0	apically curved	absent
Axis 20	lower	0.165	incomplete	0.495	simple	0.066	0	0	apically curved	absent
Axis 20	lower	0.165	incomplete	0.495	simple	0.066	0	0	apically curved	absent
Axis 20	lower	0.165	incomplete	0.495	simple	0.066	0	0	apically curved	absent
Axis 20	lower	0.165	incomplete	0.495	simple	0.066	0	0	apically curved	absent
Axis 20	upper	0.99	incomplete	0.33	simple	0.33	0	0	apically curved	absent
Axis 20	upper	0.66	incomplete	0.33	simple	0.33	0	0	apically curved	absent
Axis 20	upper	0.66	incomplete	0.66	simple	0.33	0	0	apically curved	absent
Axis 20	upper	0.66	incomplete	0.33	simple	0.33	0	0	apically curved	absent
Axis 20	upper	0.495	incomplete	0.165	simple	0.33	0	0	apically curved	absent
Axis 20	upper	0.33	incomplete	1.32	simple	0.165	0	0	apically curved	absent
Axis 20	upper	0.396	incomplete	2.145	simple	0.33	0	0	apically curved	absent
Axis 20	upper	0.99	incomplete	0.99	simple	0.33	0	0	apically curved	absent
Axis 20	upper	0.33	incomplete	0.495	simple	0.33	0	0	apically curved	absent
Axis 20	upper	0.495	incomplete	0.33	simple	0.33	0	0	apically curved	absent
Axis 20	upper	0.495	incomplete	0.99	simple	0.33	0	0	apically curved	absent
Axis 20	upper	0.495	incomplete	0.165	simple	0.33	0	0	apically curved	absent
Axis 20	upper	0.33	incomplete	0.33	simple	0.165	0	0	apically curved	absent
Axis 20	upper	0.33	incomplete	0.99	simple	0.33	0	0	apically curved	absent
Axis 20	upper	0.99	incomplete	1.65	simple	0.495	0	0	apically curved	absent
Axis 20	upper	0.495	incomplete	0.66	simple	0.33	0	0	apically curved	absent
Axis 20	upper	0.66	incomplete	0.66	simple	0.33	0	0	apically curved	absent
Axis 20	upper	0.495	incomplete	0.495	simple	0.33	0	0	apically curved	absent
Axis 20	upper	0.66	incomplete	0.66	simple	0.33	0	0	apically curved	absent
Axis 20	upper	0.66	incomplete	1.32	simple	0.33	0	0	apically curved	absent
Axis 20	upper	0.396	incomplete	1.65	simple	0.33	0	0	apically curved	absent
Axis 20	upper	0.33	incomplete	0.825	simple	0.165	0	0	apically curved	absent
Axis 20	upper	0.396	incomplete	0.495	simple	0.264	0	0	apically curved	absent
Axis 20	upper	0.33	incomplete	0.66	simple	0.165	0	0	apically curved	absent
Axis 20	upper	0.33	incomplete	0.33	simple	0.165	0	0	apically curved	absent
Axis 20	upper	0.66	incomplete	1.65	simple	0.33	0	0	apically curved	absent
Axis 20	upper	0.33	incomplete	0.99	simple	0.165	0	0	apically curved	absent
Axis 20	upper	0.495	complete	1.32	complex	0.33	33	0	apically curved	present
Axis 20	lower	0.165	complete	1.155	simple	0.033	33	0	apically curved	present
Axis 20	upper	0.33	complete	0.66	simple	0.066	33	0	apically curved	present
Axis 20	lower	0.33	incomplete	1.65	simple	0.165	0	0	apically curved	present
Axis 20	upper	0.495	incomplete	0.99	simple	0.165	0	0	apically curved	present
Axis 20	upper	0.495	incomplete	0.825	simple	0.33	0	0	apically curved	present
Axis 20	upper	0.495	incomplete	1.65	simple	0.33	0	0	apically curved	present
Axis 20	upper	0.33	incomplete	1.32	simple	0.165	0	0	apically curved	present
Axis 21	lower	0.495	incomplete	0.99	simple	0.165	0	0.825	basally curved	absent
Axis 21	lower	0.33	incomplete	2.31	simple	0.264	0	2.31	horizontal	present
Axis 21	lower	0.66	incomplete	2.97	simple	0.165	0	2.31	horizontal	present
Axis 21	lower	0.33	incomplete	1.65	simple	0.264	0	1.65	horizontal	absent
Axis 21	lower	0.33	incomplete	1.98	simple	0.165	0	1.65	horizontal	present
Axis 21	upper	0.66	incomplete	2.475	simple	0.33	0	1.485	horizontal	present
Axis 21	lower	0.165	incomplete	1.32	simple	0.099	0	1.32	horizontal	present
Axis 21	lower	0.495	incomplete	1.98	simple	0.165	0	1.32	horizontal	present
Axis 21	lower	0.33	incomplete	0.99	simple	0.132	0	0.99	horizontal	absent
Axis 21	lower	0.33	incomplete	0.99	simple	0.099	0	0.99	horizontal	absent
Axis 21	lower	0.33	incomplete	0.99	simple	0.066	0	0.99	horizontal	present
Axis 21	lower	0.297	incomplete	0.99	simple	0.066	0	0.99	horizontal	present
Axis 21	lower	0.33	incomplete	0.99	simple	0.132	0	0.99	horizontal	present
Axis 21	lower	0.33	incomplete	0.99	simple	0.099	0	0.99	horizontal	present
Axis 21	lower	0.495	incomplete	1.65	simple	0.33	0	0.66	horizontal	absent
Axis 21	lower	0.165	complete	0.66	simple	0.066	33	0.66	horizontal	present
Axis 21	lower	0.33	incomplete	0.66	simple	0.099	0	0.66	horizontal	present
Axis 21	lower	0.33	incomplete	0.165	simple	0.165	0	0	horizontal	absent
Axis 21	lower	0.33	incomplete	0.66	simple	0.165	0	0	horizontal	absent
Axis 21	lower	0.33	incomplete	0.66	simple	0.165	0	0	horizontal	absent
Axis 21	lower	0.165	incomplete	0.33	simple	0.066	0	0	horizontal	absent
Axis 21	lower	0.33	incomplete	0.33	simple	0.165	0	0	horizontal	absent
Axis 21	lower	0.33	incomplete	1.32	simple	0.33	0	0	horizontal	absent
Axis 21	lower	0.33	incomplete	0.66	simple	0.165	0	0	horizontal	absent
Axis 21	lower	0.33	incomplete	0.99	simple	0.33	0	0	horizontal	absent
Axis 21	lower	0.66	incomplete	0.165	simple	0.33	0	0	horizontal	absent
Axis 21	lower	0.33	incomplete	0.165	simple	0.264	0	0	horizontal	absent
Axis 21	lower	0.33	incomplete	0.33	simple	0.264	0	0	horizontal	absent
Axis 21	lower	0.33	incomplete	0.165	simple	0.264	0	0	horizontal	absent
Axis 21	lower	0.165	incomplete	0.33	simple	0.066	0	0	horizontal	absent
Axis 21	lower	0.33	incomplete	0.66	simple	0.264	0	0	horizontal	absent
Axis 21	upper	0.33	incomplete	0.33	simple	0.264	0	0	horizontal	absent
Axis 21	upper	0.33	incomplete	0.33	simple	0.165	0	0	horizontal	absent
Axis 21	upper	0.33	incomplete	0.33	simple	0.264	0	0	horizontal	absent
Axis 21	upper	0.165	incomplete	0.66	simple	0.066	0	0	horizontal	absent
Axis 21	upper	0.165	complete	0.66	simple	0.066	33	0	horizontal	present
Axis 21	lower	0.33	incomplete	0.99	simple	0.099	0	0	horizontal	present
Axis 21	upper	0.33	incomplete	1.65	simple	0.165	0	0	horizontal	present
Axis 21	upper	0.495	complete	3.63	simple	0.33	33	3.3	apically curved	present
Axis 21	upper	0.33	incomplete	2.64	simple	0.165	0	2.64	apically curved	present
Axis 21	lower	0.495	complete	2.64	simple	0.165	33	1.98	apically curved	present
Axis 21	lower	0.33	incomplete	1.65	simple	0.165	0	1.65	apically curved	present
Axis 21	lower	0.99	incomplete	2.64	simple	0.165	0	1.65	apically curved	present
Axis 21	lower	0.33	incomplete	1.32	simple	0.165	0	1.32	apically curved	absent
Axis 21	lower	0.33	incomplete	0.99	simple	0.165	0	0.99	apically curved	absent
Axis 21	lower	0.165	complete	0.825	simple	0.066	33	0.066	apically curved	absent
Axis 21	lower	0.33	incomplete	0.66	simple	0.165	0	0	apically curved	absent
Axis 21	lower	0.66	incomplete	0.99	simple	0.099	0	0	apically curved	absent
Axis 21	lower	0.165	incomplete	0.33	simple	0.066	0	0	apically curved	absent
Axis 21	lower	0.495	incomplete	1.155	simple	0.264	0	0	apically curved	absent
Axis 21	lower	0.33	incomplete	0.99	simple	0.33	0	0	apically curved	absent
Axis 21	lower	0.66	incomplete	1.815	simple	0.495	0	0	apically curved	absent
Axis 21	lower	0.495	incomplete	0.66	simple	0.33	0	0	apically curved	absent
Axis 21	upper	0.33	incomplete	1.32	simple	0.264	0	0	apically curved	absent
Axis 21	upper	0.33	incomplete	0.99	simple	0.165	0	0	apically curved	absent
Axis 21	upper	0.33	incomplete	0.66	simple	0.165	0	0	apically curved	absent
Axis 21	upper	0.33	incomplete	0.495	simple	0.165	0	0	apically curved	absent
Axis 21	upper	0.495	incomplete	0.99	simple	0.33	0	0	apically curved	absent
Axis 21	upper	0.33	incomplete	0.66	simple	0.264	0	0	apically curved	absent
Axis 21	upper	0.165	complete	0.33	simple	0.066	66	0	apically curved	present
Axis 21	upper	0.099	incomplete	0.495	simple	0.033	0	0	apically curved	present
Axis 21	upper	0.33	incomplete	1.65	simple	0.165	0	0	apically curved	present
Axis 21	upper	0.264	incomplete	0.66	simple	0.066	0	0	apically curved	present
Axis 22	upper	0.165	complete	4.29	simple	0.165	33	4.29	horizontal	present
Axis 22	upper	0.66	complete	3.3	simple	0.33	33	2.31	horizontal	present
Axis 22	upper	0.66	complete	3.3	simple	0.33	33	2.31	horizontal	present
Axis 22	upper	0.825	complete	2.97	simple	0.165	33	2.145	horizontal	present
Axis 22	upper	0.33	incomplete	1.32	simple	0.264	0	1.32	horizontal	absent
Axis 22	upper	0.33	complete	1.254	simple	0.099	66	1.254	horizontal	present
Axis 22	lower	0.495	incomplete	1.485	simple	0.33	0	0.99	horizontal	present
Axis 22	lower	0.165	incomplete	0.165	simple	0.066	0	0	horizontal	absent
Axis 22	lower	0.495	incomplete	1.155	simple	0.396	0	0	horizontal	absent
Axis 22	lower	0.33	incomplete	0.66	simple	0.165	0	0	horizontal	absent
Axis 22	lower	0.165	incomplete	0.66	simple	0.066	0	0	horizontal	absent
Axis 22	lower	0.33	incomplete	0.99	simple	0.33	0	0	horizontal	absent
Axis 22	upper	0.165	incomplete	0.495	simple	0.066	0	0	horizontal	absent
Axis 22	upper	0.33	complete	3.795	simple	0.264	33	3.795	apically curved	present
Axis 22	upper	0.33	incomplete	2.64	simple	0.33	0	2.64	apically curved	present
Axis 22	upper	0.33	incomplete	1.98	simple	0.132	66	1.98	apically curved	present
Axis 22	upper	0.33	incomplete	1.815	simple	0.099	66	1.815	apically curved	present
Axis 22	lower	0.66	complete	2.145	simple	0.165	33	1.65	apically curved	present
Axis 22	upper	0.33	incomplete	1.32	simple	0.33	0	1.32	apically curved	absent
Axis 22	lower	0.165	complete	1.32	simple	0.066	33	1.32	apically curved	present
Axis 22	lower	0.66	incomplete	2.145	simple	0.33	0	1.155	apically curved	present
Axis 22	lower	0.165	complete	0.99	simple	0.066	66	0.99	apically curved	absent
Axis 22	upper	0.33	incomplete	0.99	simple	0.066	0	0.99	apically curved	absent
Axis 22	upper	0.33	incomplete	0.66	simple	0.165	66	0.66	apically curved	absent
Axis 22	lower	0.33	incomplete	0.66	simple	0.33	0	0	apically curved	absent
Axis 22	upper	0.33	incomplete	0.33	simple	0.165	0	0	apically curved	absent
Axis 22	upper	0.33	incomplete	0.33	simple	0.165	0	0	apically curved	absent
Axis 22	upper	0.66	complete	3.465	complex	0.165	33	0	apically curved	present
Axis 22	lower	0.165	incomplete	0.66	simple	0.066	0	0	apically curved	present
Axis 22	upper	0.165	incomplete	0.66	simple	0.066	0	0	apically curved	present
Axis 23	upper	0.33	complete	1.98	simple	0.099	66	1.98	basally curved	present
Axis 23	lower	0.66	complete	3.795	simple	0.264	33	3.3	horizontal	present
Axis 23	upper	0.495	complete	3.3	simple	0.264	33	2.97	horizontal	present
Axis 23	upper	0.33	complete	2.31	simple	0.099	33	2.31	horizontal	present
Axis 23	lower	0.33	incomplete	2.145	simple	0.165	0	2.145	horizontal	absent
Axis 23	lower	0.33	complete	1.98	simple	0.099	33	1.98	horizontal	present
Axis 23	lower	0.33	incomplete	1.98	simple	0.099	0	1.98	horizontal	present
Axis 23	upper	0.165	complete	1.65	simple	0.099	66	1.65	horizontal	present
Axis 23	upper	0.33	complete	1.65	simple	0.066	66	1.65	horizontal	present
Axis 23	lower	0.495	incomplete	1.98	simple	0.165	0	1.65	horizontal	present
Axis 23	lower	0.33	incomplete	1.65	simple	0.165	0	1.65	horizontal	present
Axis 23	upper	0.33	incomplete	1.32	simple	0.165	0	1.32	horizontal	absent
Axis 23	upper	0.33	complete	1.32	simple	0.099	66	1.32	horizontal	present
Axis 23	upper	0.165	complete	1.32	simple	0.066	66	1.32	horizontal	present
Axis 23	upper	0.165	complete	1.155	simple	0.033	33	1.155	horizontal	present
Axis 23	lower	0.33	incomplete	1.155	simple	0.099	0	1.155	horizontal	present
Axis 23	upper	0.33	incomplete	1.155	simple	0.132	0	1.155	horizontal	present
Axis 23	upper	0.165	incomplete	0.825	simple	0.099	0	0.825	horizontal	present
Axis 23	lower	0.33	complete	0.66	simple	0.066	66	0.66	horizontal	present
Axis 23	upper	0.165	complete	0.66	simple	0.066	66	0.66	horizontal	present
Axis 23	upper	0.165	incomplete	0.66	simple	0.066	0	0.66	horizontal	present
Axis 23	lower	0.33	incomplete	0.66	simple	0.33	0	0	horizontal	absent
Axis 23	lower	0.33	incomplete	0.66	simple	0.165	0	0	horizontal	absent
Axis 23	lower	0.33	incomplete	0.66	simple	0.33	0	0	horizontal	absent
Axis 23	lower	0.33	incomplete	0.66	simple	0.264	0	0	horizontal	absent
Axis 23	lower	0.165	incomplete	0.33	simple	0.066	0	0	horizontal	absent
Axis 23	lower	0.165	incomplete	0.165	simple	0.066	0	0	horizontal	absent
Axis 23	lower	0.33	incomplete	0.33	simple	0.264	0	0	horizontal	absent
Axis 23	lower	0.33	incomplete	0.66	simple	0.264	0	0	horizontal	absent
Axis 23	upper	0.165	incomplete	0.165	simple	0.066	0	0	horizontal	absent
Axis 23	upper	0.33	incomplete	0.165	simple	0.165	0	0	horizontal	absent
Axis 23	upper	0.66	incomplete	0.66	simple	0.33	0	0	horizontal	absent
Axis 23	upper	0.165	incomplete	0.33	simple	0.099	0	0	horizontal	absent
Axis 23	upper	0.165	incomplete	0.99	simple	0.066	0	0	horizontal	present
Axis 23	upper	0.33	complete	2.31	simple	0.165	33	2.31	apically curved	present
Axis 23	lower	0.165	complete	1.65	simple	0.099	33	1.65	apically curved	present
Axis 23	lower	0.165	complete	1.65	simple	0.066	33	1.65	apically curved	present
Axis 23	upper	0.33	complete	1.65	simple	0.099	33	1.65	apically curved	present
Axis 23	lower	0.495	incomplete	1.98	simple	0.165	0	1.485	apically curved	present
Axis 23	upper	0.33	complete	1.32	simple	0.132	33	1.32	apically curved	present
Axis 23	upper	0.165	complete	1.32	simple	0.066	33	1.32	apically curved	present
Axis 23	upper	0.165	complete	1.155	simple	0.066	33	1.155	apically curved	present
Axis 23	lower	0.495	incomplete	1.65	simple	0.165	0	0.99	apically curved	present
Axis 23	upper	0.165	complete	0.825	simple	0.066	66	0.825	apically curved	present
Axis 23	lower	0.099	complete	0.66	simple	0.066	33	0.66	apically curved	present
Axis 23	lower	0.165	incomplete	0.33	simple	0.066	0	0	apically curved	absent
Axis 23	lower	0.33	incomplete	0.99	simple	0.165	0	0	apically curved	absent
Axis 23	lower	0.165	incomplete	0.66	simple	0.066	0	0	apically curved	absent
Axis 23	lower	0.33	incomplete	0.165	simple	0.264	0	0	apically curved	absent
Axis 23	lower	0.33	incomplete	0.66	simple	0.165	0	0	apically curved	absent
Axis 23	lower	0.33	incomplete	0.66	simple	0.264	0	0	apically curved	absent
Axis 23	lower	0.33	incomplete	0.165	simple	0.264	0	0	apically curved	absent
Axis 23	lower	0.33	incomplete	0.66	simple	0.264	0	0	apically curved	absent
Axis 23	lower	0.33	incomplete	0.66	simple	0.264	0	0	apically curved	absent
Axis 23	upper	0.165	incomplete	0.66	simple	0.066	0	0	apically curved	absent
Axis 23	upper	0.165	incomplete	0.33	simple	0.099	0	0	apically curved	absent
Axis 23	lower	0.33	complete	0.99	simple	0.033	33	0	apically curved	present
Axis 24	lower	0.165	complete	1.65	simple	0.066	66	1.65	horizontal	present
Axis 24	upper	0.165	complete	1.32	simple	0.099	33	1.32	horizontal	present
Axis 24	lower	0.165	incomplete	1.32	simple	0.066	66	1.32	horizontal	present
Axis 24	upper	0.33	incomplete	0.99	simple	0.165	0	0.99	horizontal	absent
Axis 24	upper	0.198	complete	0.99	simple	0.066	33	0.99	horizontal	present
Axis 24	lower	0.165	incomplete	0.99	simple	0.099	0	0.99	horizontal	present
Axis 24	upper	0.165	complete	0.825	simple	0.066	66	0.825	horizontal	present
Axis 24	upper	0.33	complete	0.66	simple	0.264	66	0.66	horizontal	present
Axis 24	upper	0.165	complete	0.33	simple	0.066	66	0.495	horizontal	present
Axis 24	lower	0.33	incomplete	0.66	simple	0.165	0	0	horizontal	absent
Axis 24	lower	0.66	incomplete	0.66	simple	0.33	0	0	horizontal	absent
Axis 24	lower	0.165	incomplete	0.33	simple	0.099	0	0	horizontal	absent
Axis 24	lower	0.165	incomplete	0.66	simple	0.066	0	0	horizontal	absent
Axis 24	lower	0.165	incomplete	0.33	simple	0.066	0	0	horizontal	absent
Axis 24	lower	0.165	incomplete	0.33	simple	0.066	0	0	horizontal	absent
Axis 24	lower	0.165	incomplete	0.33	simple	0.066	0	0	horizontal	absent
Axis 24	lower	0.165	incomplete	0.33	simple	0.066	0	0	horizontal	absent
Axis 24	lower	0.165	incomplete	0.33	simple	0.066	0	0	horizontal	absent
Axis 24	upper	0.495	incomplete	0.33	simple	0.33	0	0	horizontal	absent
Axis 24	upper	0.33	incomplete	0.99	simple	0.33	0	0	horizontal	absent
Axis 24	upper	0.33	incomplete	0.66	simple	0.264	0	0	horizontal	absent
Axis 24	lower	0.066	incomplete	0.165	simple	0.033	0	0	horizontal	present
Axis 24	lower	0.33	incomplete	0.66	simple	0.264	0	0	horizontal	present
Axis 24	upper	0.165	incomplete	0.66	simple	0.066	0	0	horizontal	present
Axis 24	lower	0.33	incomplete	2.97	simple	0.099	0	2.97	apically curved	present
Axis 24	lower	0.165	complete	2.31	simple	0.099	33	2.31	apically curved	present
Axis 24	upper	0.33	complete	2.31	simple	0.165	66	2.31	apically curved	present
Axis 24	upper	0.33	incomplete	2.31	simple	0.264	0	2.31	apically curved	present
Axis 24	lower	0.33	incomplete	2.145	simple	0.33	0	2.145	apically curved	absent
Axis 24	lower	0.33	incomplete	1.98	simple	0.165	0	1.98	apically curved	present
Axis 24	lower	0.495	incomplete	2.31	simple	0.33	0	1.815	apically curved	present
Axis 24	lower	0.165	incomplete	1.32	simple	0.066	0	1.32	apically curved	present
Axis 24	lower	0.165	complete	0.99	simple	0.066	66	0.99	apically curved	present
Axis 24	lower	0.165	complete	0.99	simple	0.066	66	0.99	apically curved	present
Axis 24	lower	0.33	complete	0.99	simple	0.099	99	0.99	apically curved	present
Axis 24	lower	0.099	complete	0.825	simple	0.066	66	0.825	apically curved	present
Axis 24	lower	0.495	incomplete	1.65	simple	0.33	0	0.66	apically curved	present
Axis 24	lower	0.099	complete	0.33	simple	0.066	66	0.33	apically curved	present
Axis 24	lower	0.33	incomplete	1.32	simple	0.165	0	0	apically curved	absent
Axis 24	lower	0.33	incomplete	0.33	simple	0.165	0	0	apically curved	absent
Axis 24	lower	0.33	incomplete	0.33	simple	0.264	0	0	apically curved	absent
Axis 24	lower	0.099	incomplete	0.33	simple	0.033	0	0	apically curved	absent
Axis 24	lower	0.33	incomplete	1.65	simple	0.264	0	0	apically curved	absent
Axis 24	lower	0.165	incomplete	0.33	simple	0.066	0	0	apically curved	absent
Axis 24	lower	0.165	incomplete	0.66	simple	0.066	0	0	apically curved	absent
Axis 24	lower	0.165	incomplete	0.99	simple	0.066	0	0	apically curved	absent
Axis 24	lower	0.165	incomplete	0.99	simple	0.066	0	0	apically curved	absent
Axis 24	lower	0.165	incomplete	0.66	simple	0.066	0	0	apically curved	absent
Axis 24	lower	0.165	incomplete	0.165	simple	0.066	0	0	apically curved	absent
Axis 24	upper	0.165	incomplete	1.65	simple	0.066	0	0	apically curved	absent
Axis 24	upper	0.33	incomplete	0.99	simple	0.33	0	0	apically curved	absent
Axis 24	upper	0.33	incomplete	0.99	simple	0.165	0	0	apically curved	absent
Axis 24	lower	0.495	incomplete	1.65	simple	0.33	0	0	apically curved	present
Axis 24	lower	0.33	incomplete	0.99	simple	0.099	0	0	apically curved	present
Axis 24	lower	0.165	incomplete	0.99	simple	0.099	0	0	apically curved	present
Axis 24	lower	0.33	incomplete	1.32	simple	0.165	0	0	apically curved	present
Axis 25	lower	0.33	complete	2.97	simple	0.165	33	2.97	horizontal	present
Axis 25	lower	0.66	complete	2.64	simple	0.33	33	1.65	horizontal	present
Axis 25	upper	0.165	complete	1.65	simple	0.066	33	1.65	horizontal	present
Axis 25	upper	0.33	complete	1.65	simple	0.099	33	1.65	horizontal	present
Axis 25	upper	0.33	complete	1.32	simple	0.066	33	1.32	horizontal	present
Axis 25	upper	0.33	complete	1.32	simple	0.066	66	1.32	horizontal	present
Axis 25	upper	0.33	incomplete	1.32	simple	0.165	0	1.32	horizontal	present
Axis 25	upper	0.33	incomplete	0.99	simple	0.099	0	0.99	horizontal	present
Axis 25	upper	0.33	complete	0.33	simple	0.165	66	0.33	horizontal	absent
Axis 25	upper	0.165	complete	0.33	simple	0.033	33	0.33	horizontal	present
Axis 25	lower	0.033	complete	0.33	simple	0.033	33	0	horizontal	absent
Axis 25	lower	0.033	complete	0.33	simple	0.033	33	0	horizontal	absent
Axis 25	lower	0.165	complete	0.165	simple	0.066	66	0	horizontal	absent
Axis 25	lower	0.33	incomplete	0.66	simple	0.264	0	0	horizontal	absent
Axis 25	lower	0.66	incomplete	1.65	simple	0.33	0	0	horizontal	absent
Axis 25	lower	0.33	incomplete	0.99	simple	0.264	0	0	horizontal	absent
Axis 25	lower	0.165	incomplete	0.165	simple	0.033	0	0	horizontal	absent
Axis 25	upper	0.33	incomplete	0.66	simple	0.264	0	0	horizontal	absent
Axis 25	upper	0.33	incomplete	0.33	simple	0.264	0	0	horizontal	absent
Axis 25	upper	0.165	incomplete	0.33	simple	0.033	0	0	horizontal	absent
Axis 25	upper	0.165	incomplete	0.33	simple	0.033	0	0	horizontal	absent
Axis 25	upper	0.165	incomplete	0.495	simple	0.033	0	0	horizontal	absent
Axis 25	upper	0.33	incomplete	0.165	simple	0.165	0	0	horizontal	absent
Axis 25	upper	0.33	incomplete	0.99	simple	0.165	0	0	horizontal	absent
Axis 25	upper	0.165	incomplete	0.33	simple	0.033	0	0	horizontal	absent
Axis 25	upper	0.165	incomplete	0.165	simple	0.033	0	0	horizontal	absent
Axis 25	lower	0.033	complete	0.33	simple	0.033	33	0	horizontal	present
Axis 25	lower	0.033	complete	0.33	simple	0.033	33	0	horizontal	present
Axis 25	lower	0.033	complete	0.33	simple	0.033	33	0	horizontal	present
Axis 25	lower	0.033	complete	0.33	simple	0.033	33	0	horizontal	present
Axis 25	lower	0.033	complete	0.33	simple	0.033	33	0	horizontal	present
Axis 25	upper	0.099	complete	0.99	simple	0.033	33	0	horizontal	present
Axis 25	upper	0.165	incomplete	0.99	simple	0.066	0	0	horizontal	present
Axis 25	upper	0.66	incomplete	1.32	simple	0.33	0	0	horizontal	present
Axis 25	lower	0.33	complete	4.29	simple	0.165	33	4.29	apically curved	present
Axis 25	lower	0.33	complete	3.3	simple	0.165	33	3.3	apically curved	present
Axis 25	lower	0.33	complete	3.3	simple	0.165	33	3.3	apically curved	present
Axis 25	lower	0.495	complete	3.3	simple	0.165	33	2.805	apically curved	present
Axis 25	lower	0.33	complete	2.64	simple	0.165	33	2.64	apically curved	present
Axis 25	lower	0.33	incomplete	2.64	simple	0.264	0	2.64	apically curved	present
Axis 25	lower	0.33	incomplete	2.64	simple	0.33	0	2.64	apically curved	present
Axis 25	lower	0.264	complete	2.31	simple	0.099	33	2.31	apically curved	present
Axis 25	upper	0.33	complete	2.145	simple	0.132	33	2.145	apically curved	present
Axis 25	lower	0.495	incomplete	2.64	simple	0.165	0	2.145	apically curved	present
Axis 25	lower	0.33	complete	1.98	simple	0.165	33	1.98	apically curved	present
Axis 25	lower	0.165	complete	1.65	simple	0.099	33	1.98	apically curved	present
Axis 25	lower	0.495	incomplete	2.97	simple	0.33	0	1.98	apically curved	present
Axis 25	lower	0.165	complete	1.65	simple	0.099	33	1.65	apically curved	present
Axis 25	upper	0.33	incomplete	1.65	simple	0.099	0	1.65	apically curved	present
Axis 25	lower	0.495	incomplete	1.98	simple	0.33	0	1.485	apically curved	absent
Axis 25	lower	0.495	complete	1.98	simple	0.165	33	1.485	apically curved	present
Axis 25	lower	0.165	complete	1.32	simple	0.099	33	1.32	apically curved	present
Axis 25	lower	0.33	complete	1.32	simple	0.165	33	1.32	apically curved	present
Axis 25	lower	0.165	complete	1.32	simple	0.066	33	1.32	apically curved	present
Axis 25	upper	0.33	complete	1.32	simple	0.066	33	1.32	apically curved	present
Axis 25	lower	0.33	incomplete	1.32	simple	0.066	0	1.32	apically curved	present
Axis 25	lower	0.165	complete	0.99	simple	0.033	33	0.99	apically curved	present
Axis 25	upper	0.33	complete	0.99	simple	0.033	33	0.99	apically curved	present
Axis 25	upper	0.33	complete	0.99	simple	0.033	33	0.99	apically curved	present
Axis 25	lower	0.33	incomplete	0.99	simple	0.165	0	0.99	apically curved	present
Axis 25	upper	0.33	incomplete	0.99	simple	0.066	0	0.99	apically curved	present
Axis 25	upper	0.33	incomplete	0.99	simple	0.066	0	0.99	apically curved	present
Axis 25	lower	0.099	complete	0.66	simple	0.033	33	0.66	apically curved	present
Axis 25	lower	0.165	complete	0.66	simple	0.066	33	0.66	apically curved	present
Axis 25	lower	0.165	complete	0.66	simple	0.066	33	0.66	apically curved	present
Axis 25	upper	0.099	complete	0.66	simple	0.033	33	0.66	apically curved	present
Axis 25	upper	0.165	complete	0.33	simple	0.033	66	0.495	apically curved	present
Axis 25	lower	0.495	incomplete	1.98	simple	0.33	0	0	apically curved	absent
Axis 25	lower	0.33	incomplete	0.33	simple	0.264	0	0	apically curved	absent
Axis 25	lower	0.495	incomplete	0.99	simple	0.33	0	0	apically curved	absent
Axis 25	lower	0.33	incomplete	0.33	simple	0.165	0	0	apically curved	absent
Axis 25	upper	0.66	incomplete	0.33	simple	0.33	0	0	apically curved	absent
Axis 25	lower	0.165	complete	0.66	simple	0.066	33	0	apically curved	present
Axis 25	lower	0.165	incomplete	0.99	simple	0.066	0	0	apically curved	present
Axis 25	lower	0.33	incomplete	1.98	simple	0.165	0	0	apically curved	present
Axis 25	lower	0.33	incomplete	1.98	simple	0.165	0	0	apically curved	present
Axis 25	upper	0.165	incomplete	0.33	simple	0.033	0	0	apically curved	present
Axis 26	upper	0.495	incomplete	2.31	simple	0.33	0	1.815	basally curved	present
Axis 26	upper	0.495	incomplete	0.99	simple	0.33	0	0	basally curved	absent
Axis 26	upper	0.66	complete	3.63	simple	0.33	33	3.3	horizontal	present
Axis 26	lower	0.165	complete	2.475	simple	0.066	33	2.475	horizontal	present
Axis 26	lower	0.264	complete	2.145	simple	0.099	33	2.145	horizontal	present
Axis 26	upper	0.495	incomplete	2.475	simple	0.264	0	2.145	horizontal	present
Axis 26	upper	0.33	complete	1.98	simple	0.099	33	1.98	horizontal	present
Axis 26	lower	0.33	incomplete	1.98	simple	0.165	33	1.98	horizontal	present
Axis 26	lower	0.33	complete	1.65	simple	0.165	33	1.65	horizontal	present
Axis 26	upper	0.264	complete	1.65	simple	0.099	33	1.65	horizontal	present
Axis 26	lower	0.165	incomplete	1.65	simple	0.099	0	1.65	horizontal	present
Axis 26	lower	0.33	incomplete	1.65	simple	0.165	0	1.65	horizontal	present
Axis 26	lower	0.33	incomplete	1.65	simple	0.099	0	1.65	horizontal	present
Axis 26	upper	0.66	incomplete	1.98	simple	0.33	0	1.485	horizontal	present
Axis 26	upper	0.165	complete	1.32	simple	0.099	66	1.32	horizontal	present
Axis 26	upper	0.33	complete	1.32	simple	0.099	33	1.32	horizontal	present
Axis 26	upper	0.165	complete	1.32	simple	0.066	33	1.32	horizontal	present
Axis 26	lower	0.33	incomplete	1.32	simple	0.099	0	1.32	horizontal	present
Axis 26	lower	0.33	incomplete	0.99	simple	0.066	0	0.99	horizontal	present
Axis 26	lower	0.264	complete	0.66	simple	0.099	66	0.66	horizontal	present
Axis 26	lower	0.165	complete	0.66	simple	0.033	33	0.66	horizontal	present
Axis 26	upper	0.165	complete	0.66	simple	0.033	66	0.66	horizontal	present
Axis 26	upper	0.099	complete	0.33	simple	0.033	33	0.33	horizontal	absent
Axis 26	lower	0.825	incomplete	1.65	simple	0.33	0	0	horizontal	absent
Axis 26	lower	0.66	incomplete	1.65	simple	0.33	0	0	horizontal	absent
Axis 26	lower	0.165	incomplete	0.33	simple	0.033	0	0	horizontal	absent
Axis 26	lower	0.165	incomplete	0.165	simple	0.033	0	0	horizontal	absent
Axis 26	lower	0.165	incomplete	0.495	simple	0.066	0	0	horizontal	absent
Axis 26	upper	0.165	incomplete	0.66	simple	0.066	0	0	horizontal	absent
Axis 26	upper	0.33	incomplete	0.165	simple	0.165	0	0	horizontal	absent
Axis 26	upper	0.33	incomplete	0.66	simple	0.264	0	0	horizontal	absent
Axis 26	upper	0.165	incomplete	0.165	simple	0.066	0	0	horizontal	absent
Axis 26	upper	0.33	incomplete	0.99	simple	0.264	0	0	horizontal	absent
Axis 26	upper	0.66	incomplete	0.66	simple	0.33	0	0	horizontal	absent
Axis 26	upper	0.495	incomplete	1.32	simple	0.33	0	0	horizontal	absent
Axis 26	upper	0.165	incomplete	0.66	simple	0.033	0	0	horizontal	absent
Axis 26	upper	0.495	incomplete	1.98	complex	0.165	0	0	horizontal	present
Axis 26	lower	0.165	incomplete	0.99	simple	0.099	0	0	horizontal	present
Axis 26	upper	0.33	incomplete	0.99	simple	0.165	0	0	horizontal	present
Axis 26	upper	0.33	incomplete	3.96	simple	0.33	165	3.96	apically curved	present
Axis 26	lower	0.33	complete	3.3	simple	0.165	33	3.3	apically curved	present
Axis 26	lower	0.33	complete	2.64	simple	0.165	33	2.64	apically curved	present
Axis 26	lower	0.165	complete	2.64	simple	0.099	33	2.64	apically curved	present
Axis 26	lower	0.165	complete	2.64	simple	0.066	33	2.64	apically curved	present
Axis 26	lower	0.33	complete	2.64	simple	0.132	33	2.64	apically curved	present
Axis 26	lower	0.66	complete	4.29	simple	0.495	33	2.475	apically curved	present
Axis 26	lower	0.165	complete	2.475	simple	0.099	33	2.475	apically curved	present
Axis 26	lower	0.33	complete	2.31	complex	0.165	33	2.31	apically curved	present
Axis 26	lower	0.165	complete	2.31	simple	0.099	33	2.31	apically curved	present
Axis 26	lower	0.165	complete	2.31	simple	0.099	33	2.31	apically curved	present
Axis 26	lower	0.33	complete	2.31	simple	0.132	33	2.31	apically curved	present
Axis 26	lower	0.165	complete	2.31	simple	0.099	33	2.31	apically curved	present
Axis 26	lower	0.33	incomplete	3.3	simple	0.33	165	2.31	apically curved	present
Axis 26	lower	0.495	complete	2.64	complex	0.165	33	2.145	apically curved	present
Axis 26	lower	0.495	incomplete	2.64	complex	0.33	0	2.145	apically curved	present
Axis 26	lower	0.33	complete	2.145	simple	0.066	33	2.145	apically curved	present
Axis 26	lower	0.165	complete	2.145	simple	0.066	33	2.145	apically curved	present
Axis 26	upper	0.495	incomplete	2.64	simple	0.33	0	2.145	apically curved	present
Axis 26	lower	0.33	complete	1.98	simple	0.099	33	1.98	apically curved	present
Axis 26	lower	0.33	complete	1.98	simple	0.099	33	1.98	apically curved	present
Axis 26	lower	0.165	complete	1.98	simple	0.066	33	1.98	apically curved	present
Axis 26	lower	0.165	complete	2.145	simple	0.066	33	1.98	apically curved	present
Axis 26	upper	0.264	complete	1.98	simple	0.099	33	1.98	apically curved	present
Axis 26	upper	0.33	complete	1.98	simple	0.099	33	1.98	apically curved	present
Axis 26	lower	0.99	incomplete	3.3	simple	0.495	0	1.98	apically curved	present
Axis 26	upper	0.33	complete	1.815	simple	0.066	33	1.815	apically curved	present
Axis 26	lower	0.165	complete	1.65	simple	0.066	33	1.65	apically curved	absent
Axis 26	lower	0.33	complete	1.65	simple	0.165	33	1.65	apically curved	present
Axis 26	lower	0.099	complete	1.65	simple	0.066	33	1.65	apically curved	present
Axis 26	lower	0.165	complete	1.65	simple	0.099	33	1.65	apically curved	present
Axis 26	lower	0.165	incomplete	1.65	simple	0.099	33	1.65	apically curved	present
Axis 26	lower	0.33	incomplete	1.65	simple	0.099	0	1.65	apically curved	present
Axis 26	lower	0.33	incomplete	1.65	simple	0.165	0	1.65	apically curved	present
Axis 26	lower	0.165	complete	1.485	simple	0.066	33	1.485	apically curved	present
Axis 26	lower	0.165	complete	1.485	simple	0.099	33	1.485	apically curved	present
Axis 26	lower	0.165	complete	1.485	simple	0.066	33	1.485	apically curved	present
Axis 26	lower	0.33	incomplete	1.485	simple	0.099	0	1.485	apically curved	present
Axis 26	upper	0.33	incomplete	1.32	simple	0.165	0	1.32	apically curved	absent
Axis 26	lower	0.066	complete	1.155	simple	0.066	33	1.155	apically curved	present
Axis 26	lower	0.165	incomplete	1.155	simple	0.132	0	1.155	apically curved	present
Axis 26	lower	0.165	incomplete	1.155	simple	0.099	0	1.155	apically curved	present
Axis 26	lower	0.165	complete	0.99	simple	0.033	33	0.99	apically curved	present
Axis 26	lower	0.099	complete	0.99	simple	0.033	33	0.99	apically curved	present
Axis 26	lower	0.165	complete	0.99	simple	0.033	33	0.99	apically curved	present
Axis 26	lower	0.165	complete	0.99	simple	0.033	33	0.99	apically curved	present
Axis 26	lower	0.165	incomplete	0.99	simple	0.066	0	0.99	apically curved	present
Axis 26	lower	0.33	incomplete	0.99	simple	0.066	0	0.99	apically curved	present
Axis 26	lower	0.33	incomplete	0.99	simple	0.066	0	0.99	apically curved	present
Axis 26	lower	0.165	incomplete	0.99	simple	0.066	0	0.99	apically curved	present
Axis 26	lower	0.165	incomplete	0.99	simple	0.033	33	0.99	apically curved	present
Axis 26	lower	0.165	complete	0.825	simple	0.033	33	0.825	apically curved	present
Axis 26	lower	0.099	complete	0.825	simple	0.033	33	0.825	apically curved	present
Axis 26	lower	0.099	complete	0.66	simple	0.033	33	0.66	apically curved	absent
Axis 26	lower	0.165	complete	0.495	simple	0.033	33	0.495	apically curved	present
Axis 26	upper	0.099	complete	0.495	simple	0.033	33	0.495	apically curved	present
Axis 26	lower	0.099	complete	0.33	simple	0.033	66	0.33	apically curved	absent
Axis 26	lower	0.099	complete	0.33	simple	0.033	33	0.33	apically curved	present
Axis 26	lower	0.066	complete	0.33	simple	0.033	33	0.33	apically curved	present
Axis 26	lower	0.33	incomplete	0.495	simple	0.165	0	0	apically curved	absent
Axis 26	lower	0.66	incomplete	0.165	simple	0.33	0	0	apically curved	absent
Axis 26	lower	0.33	incomplete	0.165	simple	0.264	0	0	apically curved	absent
Axis 26	lower	0.33	incomplete	0.33	simple	0.33	0	0	apically curved	absent
Axis 26	lower	0.66	incomplete	0.99	simple	0.33	0	0	apically curved	absent
Axis 26	lower	0.33	incomplete	0.33	simple	0.165	0	0	apically curved	absent
Axis 26	lower	0.165	incomplete	0.165	simple	0.033	0	0	apically curved	absent
Axis 26	lower	0.33	incomplete	0.33	simple	0.264	0	0	apically curved	absent
Axis 26	lower	0.165	incomplete	0.165	simple	0.066	0	0	apically curved	absent
Axis 26	lower	0.165	incomplete	0.165	simple	0.033	0	0	apically curved	absent
Axis 26	lower	0.165	incomplete	0.33	simple	0.066	0	0	apically curved	absent
Axis 26	upper	0.33	incomplete	0.66	simple	0.165	0	0	apically curved	absent
Axis 26	upper	0.33	incomplete	0.33	simple	0.264	0	0	apically curved	absent
Axis 26	upper	0.33	incomplete	0.33	simple	0.264	0	0	apically curved	absent
Axis 26	upper	0.165	incomplete	0.33	simple	0.066	0	0	apically curved	absent
Axis 26	upper	0.165	incomplete	0.66	simple	0.033	0	0	apically curved	absent
Axis 26	upper	0.165	complete	0.66	simple	0.033	33	0	apically curved	present
Axis 26	lower	0.165	incomplete	0.66	simple	0.033	0	0	apically curved	present
Axis 26	lower	0.165	incomplete	0.66	simple	0.033	0	0	apically curved	present
Axis 26	lower	0.33	incomplete	0.66	simple	0.264	0	0	apically curved	present
Axis 26	lower	0.495	incomplete	0.66	simple	0.33	0	0	apically curved	present
Axis 26	lower	0.495	incomplete	0.99	simple	0.33	0	0	apically curved	present
Axis 26	lower	0.165	incomplete	0.33	simple	0.066	0	0	apically curved	present
Axis 26	lower	0.495	incomplete	2.97	simple	0.33	0	0	apically curved	present
Axis 26	lower	0.165	incomplete	0.825	simple	0.033	0	0	apically curved	present
Axis 26	lower	0.165	incomplete	0.66	simple	0.033	0	0	apically curved	present
Axis 26	lower	0.165	incomplete	0.825	simple	0.033	0	0	apically curved	present
Axis 26	lower	0.165	incomplete	0.825	simple	0.033	0	0	apically curved	present
Axis 26	upper	0.33	incomplete	1.65	simple	0.099	0	0	apically curved	present
Axis 26	upper	0.099	incomplete	0.495	simple	0.033	0	0	apically curved	present
Axis 27	upper	0.495	incomplete	1.815	simple	0.33	0	0	basally curved	absent
Axis 27	upper	0.66	incomplete	3.63	simple	0.33	0	2.64	horizontal	present
Axis 27	upper	0.825	incomplete	2.97	simple	0.33	0	1.98	horizontal	present
Axis 27	upper	1.32	incomplete	1.65	complex	0.33	0	0	horizontal	absent
Axis 27	upper	0.165	complete	0.99	simple	0.066	33	0	horizontal	absent
Axis 27	lower	0.99	incomplete	0.99	simple	0.33	0	0	horizontal	absent
Axis 27	lower	0.66	incomplete	0.66	simple	0.33	0	0	horizontal	absent
Axis 27	lower	0.33	incomplete	0.99	simple	0.165	0	0	horizontal	absent
Axis 27	lower	0.33	incomplete	0.33	simple	0.165	0	0	horizontal	absent
Axis 27	lower	0.495	incomplete	0.165	simple	0.33	0	0	horizontal	absent
Axis 27	lower	0.66	incomplete	0.33	simple	0.33	0	0	horizontal	absent
Axis 27	lower	0.33	incomplete	0.33	simple	0.264	0	0	horizontal	absent
Axis 27	upper	0.33	incomplete	0.165	simple	0.264	0	0	horizontal	absent
Axis 27	upper	0.66	incomplete	0.165	simple	0.33	0	0	horizontal	absent
Axis 27	upper	0.33	incomplete	0.33	simple	0.264	0	0	horizontal	absent
Axis 27	upper	0.165	incomplete	0.165	simple	0.033	0	0	horizontal	absent
Axis 27	upper	0.165	incomplete	0.33	simple	0.033	0	0	horizontal	absent
Axis 27	upper	0.33	incomplete	0.165	simple	0.165	0	0	horizontal	absent
Axis 27	upper	0.33	incomplete	0.165	simple	0.165	0	0	horizontal	absent
Axis 27	upper	0.99	incomplete	0.66	simple	0.33	0	0	horizontal	absent
Axis 27	upper	0.99	incomplete	0.165	simple	0.33	0	0	horizontal	absent
Axis 27	upper	0.33	incomplete	0.33	simple	0.264	0	0	horizontal	absent
Axis 27	upper	0.495	incomplete	0.165	simple	0.33	0	0	horizontal	absent
Axis 27	upper	0.33	incomplete	0.33	simple	0	0	0	horizontal	absent
Axis 27	upper	0.66	incomplete	0.33	simple	0.33	0	0	horizontal	absent
Axis 27	upper	0.99	incomplete	1.32	simple	0.33	0	0	horizontal	absent
Axis 27	upper	0.99	incomplete	1.32	simple	0.33	0	0	horizontal	absent
Axis 27	upper	0.99	incomplete	1.32	simple	0.33	0	0	horizontal	absent
Axis 27	upper	0.99	incomplete	1.32	simple	0.33	0	0	horizontal	absent
Axis 27	upper	0.66	incomplete	0.99	simple	0.33	0	0	horizontal	absent
Axis 27	upper	0.33	incomplete	0.99	simple	0.132	0	0	horizontal	absent
Axis 27	upper	0.165	incomplete	0.165	simple	0.066	0	0	horizontal	absent
Axis 27	upper	0.33	incomplete	0.33	simple	0.264	0	0	horizontal	absent
Axis 27	upper	0.33	complete	0.66	simple	0.165	99	0	horizontal	present
Axis 27	upper	0.495	incomplete	0.99	simple	0.264	0	0	horizontal	present
Axis 27	upper	0.33	incomplete	1.65	simple	0.264	0	0	horizontal	present
Axis 27	upper	0.495	incomplete	2.31	simple	0.264	0	0	horizontal	present
Axis 27	upper	0.495	complete	0.99	simple	0.099	99	0	apically curved	absent
Axis 27	lower	0.495	incomplete	0.495	simple	0.33	0	0	apically curved	absent
Axis 27	lower	0.33	incomplete	0.33	simple	0.264	0	0	apically curved	absent
Axis 27	lower	0.66	incomplete	0.33	simple	0.33	0	0	apically curved	absent
Axis 27	lower	0.99	incomplete	1.32	simple	0.33	0	0	apically curved	absent
Axis 27	lower	0.165	incomplete	0.66	simple	0.066	0	0	apically curved	absent
Axis 27	lower	0.33	incomplete	0.33	simple	0.264	0	0	apically curved	absent
Axis 27	lower	0.66	incomplete	0.99	simple	0.33	0	0	apically curved	absent
Axis 27	lower	0.99	incomplete	0.66	simple	0.33	0	0	apically curved	absent
Axis 27	lower	0.33	incomplete	0.99	simple	0.264	0	0	apically curved	absent
Axis 27	lower	0.33	incomplete	0.66	simple	0.165	0	0	apically curved	absent
Axis 27	lower	0.33	incomplete	0.99	simple	0.165	0	0	apically curved	absent
Axis 27	upper	0.165	incomplete	0.33	simple	0.066	0	0	apically curved	absent
Axis 27	upper	0.33	incomplete	0.825	simple	0.165	0	0	apically curved	absent
Axis 27	upper	0.33	incomplete	0.66	simple	0.165	0	0	apically curved	absent
Axis 27	upper	0.33	incomplete	0.165	simple	0.165	0	0	apically curved	absent
Axis 27	upper	0.33	incomplete	0.165	simple	0.165	0	0	apically curved	absent
Axis 27	upper	0.33	incomplete	0.66	simple	0.264	0	0	apically curved	absent
Axis 27	upper	0.495	incomplete	1.98	simple	0.33	0	0	apically curved	absent
Axis 27	upper	0.495	incomplete	0.66	simple	0.33	0	0	apically curved	absent
Axis 27	upper	0.165	incomplete	0.33	simple	0.033	0	0	apically curved	absent
Axis 27	upper	0.165	incomplete	0.165	simple	0.033	0	0	apically curved	absent
Axis 27	lower	0.165	complete	0.66	simple	0.066	66	0	apically curved	present
Axis 27	upper	0.33	complete	1.155	simple	0.033	33	0	apically curved	present
Axis 27	upper	0.33	complete	1.485	simple	0.099	33	0	apically curved	present
Axis 27	lower	0.66	incomplete	1.32	simple	0.099	0	0	apically curved	present
Axis 27	lower	0.33	incomplete	0.66	simple	0.264	0	0	apically curved	present
Axis 27	lower	0.33	incomplete	1.155	simple	0.264	0	0	apically curved	present
Axis 27	lower	0.33	incomplete	0.99	simple	0.099	0	0	apically curved	present
Axis 27	lower	0.165	incomplete	0.99	simple	0.099	0	0	apically curved	present
Axis 27	lower	0.165	incomplete	0.99	simple	0.066	0	0	apically curved	present
Axis 27	lower	0.099	incomplete	0.99	simple	0.033	0	0	apically curved	present
Axis 27	upper	0.165	incomplete	0.99	simple	0.099	0	0	apically curved	present
Axis 27	upper	0.33	incomplete	1.32	simple	0.264	0	0	apically curved	present
Axis 28	upper	0.33	incomplete	0.66	simple	0.165	0	0	basally curved	absent
Axis 28	upper	0.99	complete	3.3	complex	0.33	66	2.31	horizontal	present
Axis 28	upper	0.66	incomplete	3.135	simple	0.33	0	2.145	horizontal	present
Axis 28	upper	0.33	incomplete	1.65	simple	0.165	0	1.32	horizontal	absent
Axis 28	upper	0.66	incomplete	1.815	simple	0.264	0	1.155	horizontal	absent
Axis 28	lower	0.66	incomplete	1.65	simple	0.198	0	0.99	horizontal	absent
Axis 28	upper	0.33	incomplete	0.99	simple	0.132	0	0.99	horizontal	absent
Axis 28	upper	0.33	incomplete	0.99	simple	0.165	0	0.99	horizontal	absent
Axis 28	lower	0.594	incomplete	1.551	simple	0.132	0	0.99	horizontal	present
Axis 28	upper	0.66	incomplete	1.98	simple	0.33	0	0.99	horizontal	present
Axis 28	upper	0.495	incomplete	1.65	simple	0.33	0	0.99	horizontal	present
Axis 28	upper	0.165	incomplete	0.66	simple	0.066	0	0.66	horizontal	absent
Axis 28	upper	0.165	complete	0.33	simple	0.033	33	0.33	horizontal	present
Axis 28	lower	0.33	incomplete	0.165	simple	0.264	0	0	horizontal	absent
Axis 28	lower	0.33	incomplete	0.66	simple	0.132	0	0	horizontal	absent
Axis 28	lower	0.825	incomplete	0.495	simple	0.33	0	0	horizontal	absent
Axis 28	upper	0.099	incomplete	0.33	simple	0.033	0	0	horizontal	absent
Axis 28	upper	0.33	incomplete	0.33	simple	0.165	0	0	horizontal	absent
Axis 28	upper	0.66	incomplete	1.32	simple	0.33	0	0	horizontal	absent
Axis 28	upper	0.495	incomplete	1.32	simple	0.33	0	0	horizontal	absent
Axis 28	upper	0.99	incomplete	0.66	simple	0.33	0	0	horizontal	absent
Axis 28	upper	0.33	incomplete	0.33	simple	0.33	0	0	horizontal	absent
Axis 28	upper	0.33	incomplete	0.33	simple	0.264	0	0	horizontal	absent
Axis 28	upper	0.33	incomplete	0.99	simple	0.132	0	0	horizontal	absent
Axis 28	upper	0.33	incomplete	0.66	simple	0.264	0	0	horizontal	absent
Axis 28	upper	0.66	incomplete	0.33	simple	0.33	0	0	horizontal	absent
Axis 28	upper	0.33	incomplete	1.32	simple	0.165	0	0	horizontal	present
Axis 28	upper	0.33	complete	1.32	simple	0.099	66	1.32	apically curved	present
Axis 28	lower	0.33	incomplete	1.32	simple	0.132	0	1.32	apically curved	present
Axis 28	lower	0.165	incomplete	1.32	simple	0.165	0	1.32	apically curved	present
Axis 28	lower	0.33	complete	1.155	simple	0.066	66	1.155	apically curved	present
Axis 28	lower	0.33	incomplete	1.155	simple	0.165	0	1.155	apically curved	present
Axis 28	lower	0.561	incomplete	0.99	simple	0.165	0	0.66	apically curved	present
Axis 28	lower	0.165	complete	0.495	simple	0.033	66	0.495	apically curved	present
Axis 28	lower	0.396	incomplete	0.66	simple	0.264	0	0	apically curved	absent
Axis 28	lower	0.66	incomplete	0.165	simple	0.33	0	0	apically curved	absent
Axis 28	lower	0.231	incomplete	0.165	simple	0.099	0	0	apically curved	absent
Axis 28	lower	0.33	incomplete	0.165	simple	0.165	0	0	apically curved	absent
Axis 28	lower	0.33	incomplete	0.66	simple	0.165	0	0	apically curved	absent
Axis 28	lower	0.33	incomplete	0.495	simple	0.264	0	0	apically curved	absent
Axis 28	lower	0.396	incomplete	0.495	simple	0.165	0	0	apically curved	absent
Axis 29	lower	0.165	complete	0.495	simple	0.066	66	0.495	basally curved	present
Axis 29	lower	0.66	incomplete	0.33	simple	0.33	0	0	basally curved	absent
Axis 29	upper	0.165	complete	2.145	simple	0.132	33	2.145	horizontal	present
Axis 29	upper	0.33	complete	1.98	simple	0.165	66	1.98	horizontal	present
Axis 29	lower	0.825	incomplete	2.805	simple	0.33	0	1.815	horizontal	present
Axis 29	lower	0.33	incomplete	1.65	simple	0.132	0	1.65	horizontal	present
Axis 29	lower	0.66	incomplete	2.475	simple	0.33	99	1.65	horizontal	present
Axis 29	upper	0.33	incomplete	1.65	simple	0.33	0	1.65	horizontal	present
Axis 29	lower	0.33	complete	1.485	complex	0.165	33	1.485	horizontal	present
Axis 29	lower	0.66	incomplete	2.475	simple	0.33	0	1.485	horizontal	present
Axis 29	upper	0.396	incomplete	1.65	simple	0.165	0	1.485	horizontal	present
Axis 29	lower	0.33	incomplete	1.155	simple	0.264	0	1.155	horizontal	absent
Axis 29	upper	0.33	incomplete	1.155	simple	0.066	0	1.155	horizontal	present
Axis 29	lower	0.165	complete	0.99	complex	0.066	33	0.99	horizontal	present
Axis 29	lower	0.264	complete	0.99	simple	0.066	66	0.99	horizontal	present
Axis 29	lower	0.33	incomplete	0.99	simple	0.165	0	0.99	horizontal	present
Axis 29	upper	0.165	incomplete	0.99	simple	0.099	0	0.99	horizontal	present
Axis 29	lower	0.495	incomplete	0.99	simple	0.165	0	0.66	horizontal	absent
Axis 29	upper	0.495	incomplete	1.65	simple	0.33	0	0.66	horizontal	absent
Axis 29	lower	0.165	complete	0.66	simple	0.066	66	0.66	horizontal	present
Axis 29	lower	0.099	complete	0.495	simple	0.033	33	0.495	horizontal	absent
Axis 29	lower	0.33	complete	0.33	simple	0.264	66	0.33	horizontal	absent
Axis 29	lower	0.165	incomplete	0.165	simple	0.066	0	0	horizontal	absent
Axis 29	lower	0.66	incomplete	0.33	simple	0.33	0	0	horizontal	absent
Axis 29	lower	0.495	incomplete	0.495	simple	0.33	0	0	horizontal	absent
Axis 29	lower	0.264	incomplete	0.33	simple	0.099	0	0	horizontal	absent
Axis 29	lower	0.33	incomplete	0.33	simple	0.165	0	0	horizontal	absent
Axis 29	lower	0.33	incomplete	0.33	simple	0.165	0	0	horizontal	absent
Axis 29	lower	0.33	incomplete	0.33	simple	0.165	0	0	horizontal	absent
Axis 29	lower	0.33	incomplete	0.33	simple	0.066	0	0	horizontal	absent
Axis 29	lower	0.33	incomplete	0.33	simple	0.066	0	0	horizontal	absent
Axis 29	lower	0.33	incomplete	0.66	simple	0.165	0	0	horizontal	absent
Axis 29	lower	0.66	incomplete	1.32	simple	0.33	0	0	horizontal	absent
Axis 29	lower	0.165	incomplete	0.165	simple	0.033	0	0	horizontal	absent
Axis 29	upper	0.33	incomplete	0.33	simple	0.165	0	0	horizontal	absent
Axis 29	upper	0.33	incomplete	0.66	simple	0.165	0	0	horizontal	absent
Axis 29	upper	0.33	incomplete	0.165	simple	0.165	0	0	horizontal	absent
Axis 29	upper	0.264	incomplete	0.165	simple	0.066	0	0	horizontal	absent
Axis 29	upper	0.33	incomplete	0.33	simple	0.264	0	0	horizontal	absent
Axis 29	lower	0.396	complete	4.62	simple	0.33	33	4.29	apically curved	present
Axis 29	lower	0.33	complete	2.64	simple	0.33	33	2.64	apically curved	present
Axis 29	upper	0.429	incomplete	3.63	simple	0.33	99	2.64	apically curved	present
Axis 29	lower	0.264	complete	2.475	complex	0.165	33	2.475	apically curved	present
Axis 29	upper	0.495	incomplete	3.465	simple	0.396	165	2.145	apically curved	present
Axis 29	upper	0.396	incomplete	3.795	simple	0.33	132	1.98	apically curved	present
Axis 29	lower	0.165	complete	1.65	simple	0.099	33	1.65	apically curved	present
Axis 29	upper	0.231	complete	1.65	simple	0.132	33	1.65	apically curved	present
Axis 29	upper	0.66	incomplete	2.64	simple	0.33	0	1.65	apically curved	present
Axis 29	upper	0.495	complete	3.135	complex	0.429	33	1.32	apically curved	present
Axis 29	lower	0.165	complete	1.32	simple	0.066	33	1.32	apically curved	present
Axis 29	lower	0.198	complete	1.32	simple	0.099	33	1.32	apically curved	present
Axis 29	lower	0.33	incomplete	1.32	simple	0.066	0	1.32	apically curved	present
Axis 29	upper	0.33	complete	1.155	simple	0.066	66	1.155	apically curved	present
Axis 29	upper	0.33	incomplete	0.99	simple	0.132	0	0.99	apically curved	present
Axis 29	lower	0.165	complete	0.66	simple	0.066	66	0.66	apically curved	present
Axis 29	upper	0.165	complete	0.66	simple	0.066	33	0.66	apically curved	present
Axis 29	upper	0.66	incomplete	1.65	simple	0.33	0	0.66	apically curved	present
Axis 29	lower	0.33	incomplete	0.66	simple	0.264	0	0	apically curved	absent
Axis 29	lower	0.165	incomplete	0.495	simple	0.033	0	0	apically curved	absent
Axis 29	lower	0.33	incomplete	0.495	simple	0.165	0	0	apically curved	absent
Axis 29	lower	0.165	incomplete	0.33	simple	0.033	0	0	apically curved	absent
Axis 29	lower	0.495	incomplete	0.66	simple	0.33	0	0	apically curved	absent
Axis 29	lower	0.165	incomplete	0.165	simple	0.066	0	0	apically curved	absent
Axis 29	upper	0.396	incomplete	1.32	simple	0.264	0	0	apically curved	absent
Axis 29	upper	0.66	incomplete	1.32	simple	0.33	0	0	apically curved	absent
Axis 29	upper	0.33	incomplete	0.495	simple	0.264	0	0	apically curved	absent
Axis 29	upper	0.33	incomplete	0.66	simple	0.264	0	0	apically curved	absent
Axis 29	upper	0.33	incomplete	0.66	simple	0.33	0	0	apically curved	absent
Axis 29	upper	0.33	incomplete	0.66	simple	0.33	0	0	apically curved	absent
Axis 29	upper	0.165	incomplete	0.165	simple	0.033	0	0	apically curved	absent
Axis 29	upper	0.66	incomplete	0.66	simple	0.33	0	0	apically curved	absent
Axis 29	upper	0.165	incomplete	0.33	simple	0.066	0	0	apically curved	absent
Axis 29	upper	0.33	incomplete	1.65	simple	0.33	0	0	apically curved	absent
Axis 29	upper	0.33	complete	2.97	simple	0.429	33	0	apically curved	present
Axis 29	upper	0.66	incomplete	1.65	simple	0.33	0	0	apically curved	present
Axis 29	upper	0.495	incomplete	1.485	simple	0.165	165	0	apically curved	present
Axis 3	upper	0.561	complete	1.98	simple	0.231	33	1.65	horizontal	present
Axis 3	upper	0.99	incomplete	2.475	simple	0.297	66	1.65	horizontal	present
Axis 3	upper	0.495	incomplete	2.343	simple	0.297	33	1.485	horizontal	present
Axis 3	upper	0.99	complete	1.782	simple	0.264	33	1.32	horizontal	present
Axis 3	upper	0.66	incomplete	1.815	simple	0.33	198	0.99	horizontal	absent
Axis 3	upper	0.825	incomplete	0.759	simple	0.099	99	0.66	horizontal	absent
Axis 3	upper	0.99	incomplete	1.551	simple	0.165	132	0.66	horizontal	absent
Axis 3	upper	0.495	complete	0.66	simple	0.099	99	0.66	horizontal	present
Axis 3	upper	0.66	incomplete	1.32	simple	0.297	198	0.495	horizontal	absent
Axis 3	upper	0.495	incomplete	1.122	simple	0.231	198	0.33	horizontal	absent
Axis 3	lower	0.99	incomplete	0.99	simple	0.33	33	0	horizontal	absent
Axis 3	lower	0.66	incomplete	0.99	simple	0.33	33	0	horizontal	absent
Axis 3	lower	0.33	incomplete	0.33	simple	0	0	0	horizontal	absent
Axis 3	lower	0.825	incomplete	0.33	simple	0	0	0	horizontal	absent
Axis 3	lower	0.495	incomplete	0.165	simple	0.33	0	0	horizontal	absent
Axis 3	lower	0.495	incomplete	1.485	simple	0.165	132	0	horizontal	absent
Axis 3	upper	0.66	incomplete	0.825	simple	0.33	0	0	horizontal	absent
Axis 3	lower	0.495	incomplete	1.98	simple	0.429	66	0.495	apically curved	present
Axis 30	lower	0.165	complete	0.33	simple	0.033	33	0	horizontal	absent
Axis 30	lower	0.165	complete	0.33	simple	0.033	33	0	horizontal	absent
Axis 30	upper	0.165	complete	0.33	simple	0.033	33	0	horizontal	absent
Axis 30	lower	0.165	complete	0.33	simple	0.033	33	0	apically curved	absent
Axis 30	upper	0.165	complete	0.33	simple	0.033	33	0	apically curved	absent
Axis 4	lower	1.32	complete	2.97	simple	0.33	33	1.98	basally curved	present
Axis 4	lower	0.198	complete	1.65	simple	0.099	33	1.65	basally curved	present
Axis 4	upper	0.33	complete	0.825	simple	0.264	99	0.825	basally curved	present
Axis 4	lower	0.495	incomplete	1.32	complex	0.132	99	0.66	basally curved	absent
Axis 4	lower	0.495	incomplete	0.99	simple	0.33	0	0	basally curved	absent
Axis 4	lower	0.495	complete	2.97	simple	0.33	33	2.64	horizontal	present
Axis 4	upper	0.825	incomplete	3.3	simple	0.231	66	2.64	horizontal	present
Axis 4	lower	0.66	complete	2.64	simple	0.231	33	2.31	horizontal	present
Axis 4	lower	0.726	complete	2.64	simple	0.33	33	1.98	horizontal	present
Axis 4	lower	0.33	incomplete	1.98	simple	0.165	99	1.98	horizontal	present
Axis 4	lower	0.825	complete	2.64	complex	0.396	33	1.485	horizontal	present
Axis 4	lower	0.495	incomplete	1.98	simple	0.264	0	1.32	horizontal	absent
Axis 4	upper	0.33	incomplete	1.65	simple	0.264	0	1.32	horizontal	absent
Axis 4	upper	0.33	incomplete	1.65	simple	0.297	99	1.32	horizontal	absent
Axis 4	upper	0.66	incomplete	1.65	simple	0.165	99	1.32	horizontal	absent
Axis 4	lower	0.297	incomplete	1.32	simple	0.132	99	1.32	horizontal	present
Axis 4	lower	1.056	incomplete	1.65	simple	0.297	165	1.254	horizontal	absent
Axis 4	lower	0.825	incomplete	1.65	simple	0.231	132	1.155	horizontal	absent
Axis 4	lower	0.33	incomplete	1.155	simple	0.132	66	1.155	horizontal	absent
Axis 4	lower	0.495	complete	1.65	simple	0.198	66	1.155	horizontal	present
Axis 4	lower	0.66	incomplete	1.485	complex	0.165	99	0.99	horizontal	absent
Axis 4	upper	0.66	incomplete	1.65	simple	0.297	99	0.99	horizontal	absent
Axis 4	lower	1.32	complete	2.64	simple	0.396	99	0.99	horizontal	present
Axis 4	lower	0.66	incomplete	1.485	simple	0.231	132	0.99	horizontal	present
Axis 4	lower	0.495	incomplete	1.32	simple	0.165	165	0.99	horizontal	present
Axis 4	lower	0.33	incomplete	1.32	simple	0.165	66	0.99	horizontal	present
Axis 4	upper	0.66	incomplete	0.99	simple	0.33	0	0.495	horizontal	absent
Axis 4	lower	0.33	incomplete	0.33	simple	0.33	198	0.33	horizontal	absent
Axis 4	lower	0.495	incomplete	0.165	simple	0.33	0	0	horizontal	absent
Axis 4	lower	0.33	incomplete	0.165	simple	0.33	0	0	horizontal	absent
Axis 4	lower	0.264	incomplete	0.33	simple	0.165	0	0	horizontal	absent
Axis 4	lower	0.231	incomplete	0.165	simple	0.231	0	0	horizontal	absent
Axis 4	lower	0.165	incomplete	10	simple	0.165	66	0	horizontal	absent
Axis 4	lower	0.33	incomplete	0.825	simple	0.33	0	0	horizontal	absent
Axis 4	lower	0.264	incomplete	0.99	simple	0.132	0	0	horizontal	absent
Axis 4	lower	0.66	incomplete	0.165	simple	0.495	0	0	horizontal	absent
Axis 4	lower	0.396	incomplete	0.66	simple	0.33	231	0	horizontal	absent
Axis 4	lower	0.165	incomplete	0.165	simple	0.165	0	0	horizontal	absent
Axis 4	lower	0.33	incomplete	0.33	simple	0.33	0	0	horizontal	absent
Axis 4	lower	0.33	incomplete	0.66	simple	0.33	0	0	horizontal	absent
Axis 4	upper	0.759	incomplete	1.32	simple	0.231	0	0	horizontal	absent
Axis 4	upper	0.33	incomplete	0.66	simple	0.33	0	0	horizontal	absent
Axis 4	upper	0.66	incomplete	1.32	simple	0.33	0	0	horizontal	absent
Axis 4	upper	0.66	incomplete	1.32	simple	0.33	0	0	horizontal	absent
Axis 4	lower	0.099	complete	0.165	simple	0.099	33	0	horizontal	present
Axis 4	lower	0.66	incomplete	1.32	simple	0.264	0	0	horizontal	present
Axis 4	lower	0.99	incomplete	2.64	simple	0.66	0	0	horizontal	present
Axis 4	upper	0.33	incomplete	0.825	simple	0.33	0	0	horizontal	present
Axis 4	lower	0.495	incomplete	2.31	simple	0.297	99	1.98	apically curved	present
Axis 4	lower	0.33	incomplete	2.31	simple	0.297	165	1.815	apically curved	absent
Axis 4	upper	0.66	incomplete	2.475	simple	0.198	49.5	1.815	apically curved	present
Axis 4	upper	0.495	complete	2.31	simple	0.165	49.5	1.65	apically curved	present
Axis 4	lower	0.495	incomplete	2.31	simple	0.33	132	1.65	apically curved	present
Axis 4	upper	0.66	incomplete	2.64	simple	0.33	99	1.485	apically curved	present
Axis 4	upper	0.462	incomplete	1.485	simple	0.165	0	1.089	apically curved	present
Axis 4	upper	0.66	incomplete	1.65	simple	0.33	0	0.99	apically curved	present
Axis 4	lower	0.66	incomplete	1.65	simple	0.33	0	0.825	apically curved	absent
Axis 4	lower	0.231	complete	0.66	simple	0.099	99	0.66	apically curved	present
Axis 4	lower	0.495	incomplete	1.32	simple	0.231	165	0.495	apically curved	absent
Axis 4	lower	0.132	incomplete	0.33	simple	0.132	0	0	apically curved	absent
Axis 4	lower	0.66	incomplete	0.99	simple	0.33	0	0	apically curved	absent
Axis 4	lower	0.825	incomplete	1.32	simple	0.33	0	0	apically curved	absent
Axis 4	upper	0.33	incomplete	0.33	simple	0.33	0	0	apically curved	absent
Axis 4	upper	0.495	incomplete	0.99	simple	0.264	0	0	apically curved	absent
Axis 4	upper	0.66	incomplete	0.66	simple	0.495	0	0	apically curved	absent
Axis 4	upper	0.33	complete	0.99	simple	0.0495	49.5	0	apically curved	present
Axis 4	upper	0.495	incomplete	0.33	simple	0.33	0	0	apically curved	present
Axis 6	lower	0.165	incomplete	0.99	simple	0.066	66	0.99	basally curved	present
Axis 6	lower	0.33	complete	2.31	simple	0.099	16.5	2.31	horizontal	present
Axis 6	lower	0.264	incomplete	1.65	simple	0.099	66	1.65	horizontal	present
Axis 6	lower	0.231	complete	1.089	simple	0.033	33	1.089	horizontal	present
Axis 6	lower	0.33	incomplete	0.99	simple	0.066	66	0.99	horizontal	present
Axis 6	lower	0.231	incomplete	0.825	simple	0.165	49.5	0.825	horizontal	present
Axis 6	lower	0.33	incomplete	0.165	simple	0.33	0	0	horizontal	absent
Axis 6	lower	0.165	complete	2.31	simple	0.132	33	2.31	apically curved	present
Axis 6	lower	0.264	complete	2.31	simple	0.132	33	2.31	apically curved	present
Axis 6	lower	0.66	incomplete	2.31	simple	0.198	99	1.98	apically curved	present
Axis 6	lower	0.396	complete	1.485	complex	0.099	33	1.485	apically curved	present
Axis 6	lower	0.165	complete	1.485	simple	0.033	16.5	1.485	apically curved	present
Axis 6	lower	0.099	complete	0.924	simple	0.033	16.5	0.924	apically curved	present
Axis 6	lower	0.495	incomplete	0.99	simple	0.165	165	0.66	apically curved	present
Axis 6	lower	0.132	complete	0.33	simple	0.033	33	0.33	apically curved	absent
Axis 7	lower	0.66	incomplete	2.475	simple	0.33	132	1.485	horizontal	present
Axis 7	upper	0.825	incomplete	2.475	simple	0.33	99	1.485	horizontal	present
Axis 7	lower	0.66	incomplete	1.98	simple	0.33	198	0.99	horizontal	absent
Axis 7	upper	0.825	incomplete	1.056	simple	0.231	231	0.33	horizontal	present
Axis 7	lower	0.66	incomplete	0.165	simple	0.33	0	0	horizontal	absent
Axis 7	lower	0.99	incomplete	0.66	simple	0.33	0	0	horizontal	absent
Axis 7	lower	0.66	incomplete	0.726	simple	0.33	0	0	horizontal	absent
Axis 7	lower	0.66	incomplete	0.825	simple	0.33	0	0	horizontal	absent
Axis 7	lower	0.99	incomplete	2.145	simple	0.495	330	0	horizontal	absent
Axis 7	upper	1.32	incomplete	2.145	simple	0.495	33	0	horizontal	absent
Axis 7	lower	0.66	incomplete	1.98	simple	0.33	0	0	horizontal	present
Axis 7	upper	0.495	incomplete	4.29	simple	0.33	49.5	3.3	apically curved	present
Axis 7	upper	0.198	complete	2.97	simple	0.165	66	2.97	apically curved	present
Axis 7	upper	0.165	complete	2.805	simple	0.165	33	2.805	apically curved	present
Axis 7	upper	0.264	incomplete	3.135	simple	0.165	66	2.64	apically curved	present
Axis 7	upper	0.33	complete	2.97	simple	0.264	33	2.475	apically curved	present
Axis 7	upper	0.264	complete	2.475	simple	0.165	33	2.475	apically curved	present
Axis 7	lower	0.33	complete	2.145	simple	0.165	16.5	2.145	apically curved	present
Axis 7	lower	0.264	complete	2.145	simple	0.165	66	2.145	apically curved	present
Axis 7	lower	0.66	incomplete	2.31	simple	0.264	132	1.98	apically curved	present
Axis 7	upper	0.165	complete	1.65	simple	0.165	66	1.65	apically curved	present
Axis 7	lower	0.495	incomplete	3.135	simple	0.396	132	1.65	apically curved	present
Axis 7	lower	0.825	incomplete	3.465	simple	0.396	66	1.65	apically curved	present
Axis 7	lower	0.165	incomplete	1.32	simple	0.165	99	1.32	apically curved	present
Axis 7	lower	0.33	incomplete	1.32	simple	0.231	165	1.155	apically curved	present
Axis 7	lower	0.165	incomplete	0.99	simple	0.099	99	0.99	apically curved	present
Axis 7	upper	0.66	incomplete	1.98	simple	0.33	198	0.99	apically curved	present
Axis 7	lower	0.165	incomplete	0.825	simple	0.099	99	0.825	apically curved	present
Axis 7	lower	0.825	incomplete	0.33	simple	0.33	0	0	apically curved	absent
Axis 7	lower	0.33	incomplete	0.825	simple	0.33	0	0	apically curved	absent
Axis 7	lower	0.495	incomplete	0.165	simple	0.33	0	0	apically curved	absent
Axis 8	upper	0.99	incomplete	0.99	simple	0.495	0	0	basally curved	absent
Axis 8	lower	0.825	incomplete	3.3	simple	0.495	165	1.98	horizontal	present
Axis 8	upper	0.66	incomplete	1.98	simple	0.231	99	1.815	horizontal	present
Axis 8	lower	1.155	incomplete	2.64	simple	0.33	165	1.65	horizontal	present
Axis 8	lower	0.495	incomplete	1.848	simple	0.231	165	1.584	horizontal	present
Axis 8	lower	0.33	incomplete	1.65	simple	0.165	165	1.32	horizontal	absent
Axis 8	lower	0.33	incomplete	1.155	simple	0.165	165	1.155	horizontal	absent
Axis 8	lower	0.495	incomplete	1.32	simple	0.33	0	0.99	horizontal	present
Axis 8	lower	0.99	complete	2.97	complex	0.495	33	0.66	horizontal	absent
Axis 8	lower	0.33	incomplete	0.33	simple	0.33	0	0	horizontal	absent
Axis 8	lower	0.99	incomplete	1.485	simple	0.396	0	0	horizontal	absent
Axis 8	lower	0.99	incomplete	0.165	simple	0.66	0	0	horizontal	absent
Axis 8	lower	0.495	incomplete	1.815	simple	0.495	0	0	horizontal	absent
Axis 8	lower	1.32	incomplete	1.98	simple	0.561	0	0	horizontal	absent
Axis 8	lower	0.165	incomplete	0.33	simple	0.033	0	0	horizontal	absent
Axis 8	lower	0.825	incomplete	1.98	simple	0.561	0	0	horizontal	absent
Axis 8	lower	0.495	incomplete	1.815	simple	0.264	0	0	horizontal	absent
Axis 8	lower	0.825	incomplete	1.485	simple	0.33	0	0	horizontal	absent
[truncated: 91 more rows]
